# Supplementary material for: Environmental non-governmental organizations and global environmental discourse
Source: PLoS One. 2020 May 27;15(5):e0232945. doi: 10.1371/journal.pone.0232945 (PMC7252593; doi:10.1371/journal.pone.0232945)
Supplement: S1 Data — (XLSX) [file pone.0232945.s002.xlsx]

## Sheet: Sheet1
Single Word	new_freq		Combo Word	new_freq
environmental	573		climate change	123
development	432		sustainable development	112
sustainable	409		natural resource	79
people	304		civil society	54
work	273		human right	54
community	260		renewable energy	36
promote	250		future generation	31
organization	239		long term	29
change	231		indigenous people	28
climate	216		non profit	27
protect	216		social justice	26
world	204		environmental protect	23
society	193		protect area	23
global	183		sustainable use	21
policy	181		youth people	21
economic	175		environmental issue	20
social	173		environmental problem	20
support	172		global environmental	20
resource	171		local community	19
energy	169		non governmental	19
international	163		nature conservation	18
right	162		socio economic	18
natural	157		low carbon	17
human	154		public policy	17
conservation	143		clean energy	16
live	134		environmental justice	16
good	132		global warm	16
health	132		international level	16
public	131		capacity build	14
research	131		decision maker	14
education	128		food security	14
local	126		greenhouse gas	13
create	122		people live	13
use	122		profit organization	13
base	121		resource management	13
life	121		sustainable energy	13
justice	118		unite nation	13
action	115		biological diversity	12
build	113		bring together	12
solution	111		ecological sustainable	12
nature	110		economic development	12
issue	108		environmental conservation	12
future	107		natural environmental	12
forest	106		raise awareness	12
provide	105		rural community	12
science	106		sustainable livelihood	12
national	104		take action	12
project	104		work together	12
improve	100		general public	11
area	99		health care	11
management	93		policy maker	11
activity	91		promote sustainable	11
non	91		biodiversity conservation	10
network	89		empower people	10
help	86		health environmental	10
need	86		member organization	10
water	85		natural resource management	10
achieve	83		non profit organization	10
aim	81		public awareness	10
ensure	81		rural area	10
ecological	80		science base	10
lead	80		sustainable future	10
biodiversity	79		think tank	10
culture	79		environmental sustainable	10
contribute	78		international cooperation	10
level	77		air pollution	9
empower	76		air quality	9
knowledge	76		billion people	9
new	76		develope country	9
develop	75		environmental education	9
government	74		governmental organization	9
quality	74		high quality	9
group	71		non governmental organization	9
individual	71		social development	9
member	70		sustainable environmental	9
regional	70		sustainable world	9
youth	70		culture diversity	8
challenge	69		energy efficiency	8
effective	69		fossil fuel	8
security	67		global level	8
well	67		good governance	8
food	66		issue relate	8
goal	65		private sector	8
focus	64		promote environmental	8
business	63		public health	8
participation	63		rural development	8
value	63		well practice	8
commit	62		wide range	8
country	62		basic need	7
innovative	62		carbon society	7
advocacy	60		clean air	7
capacity	60		clean water	7
civil	60		combat climate	7
strategy	60		combat climate change	7
poverty	58		community base	7
program	58		development policy	7
take	58		development project	7
believe	57		environmental management	7
foundation	57		gas emission	7
			global climate	7
