# Supplementary material for: Environmental non-governmental organizations and global environmental discourse
Source: PLoS One. 2020 May 27;15(5):e0232945. doi: 10.1371/journal.pone.0232945 (PMC7252593; doi:10.1371/journal.pone.0232945)
Supplement: S2 Data — (CSV) [file pone.0232945.s003.csv]

Organization_Name	Origin_Country	continent	Annual Budget (total income) in given currency	given currency	year of Budget	budget in USD in budget year	budget in 2016 USD	budget_us_2016_raw	budget size	# of employees	employee size	year of employee#	founding year	year_group	Mission statement	UNFCCC	CBD	UNCCD	UN_comb	Link	email	twitter
Fair Trade Tourism	South Africa	Africa	2163603	ZAR	2016		147384.6364	147384.6364		18		2016	2003	v	Through certification, develop the market for Fair Trade Tourism in a way that benefits people, business and the environment.		x		CBD	http://www.fairtrade.travel/Home/	info@fairtrade.travel	@FTTourism
Little Bees International	Kenya	Africa											2013	x	Empowerment of disadvantaged women, children and youth in urban informal settlements in Kenya to relieve poverty through the promotion of Education, Quality Healthcare and Sustainable development initiatives among women, youth and children.		x		CBD	https://littlebeesinternational.jimdo.com/about-lbi/
Nature and Livelihoods	Uganda	Africa							NA		NA		NA		We envision a productive, protected area-friendly rural landscape rich in biodiversity, with good representations of indigenous plant and animal life, where nature’s values are well understood and appreciated, and where people consciously sustain nature for their livelihood. Our mission is to facilitate coexistence of humans and indigenous flora and fauna on settled [private] lands and to save bi…		x		CBD	http://www.natureandlivelihoods.org/
RAEIN-Africa	South Africa	Africa								3			2005	w	to facilitate and build resilient food systems and environments through participatory, need-driven and all-inclusive knowledge and technology development, innovation brokering and creation of enabling evidence-based policies.		x		CBD	http://www.raein-africa.org/	admin@raein-africa.org.za
Regional Partnership for the Preservation of the Coastal zone and Marine in western Africa	Mauritania	Africa							NA		NA		2003	v	to put in place a system of sub-regional organisations which, comprising of actors from the public sector and civil society, will pave the way to the achievement of thematic goals set by members of the Regional Coastal and Marine Forum; irrespective of the forms in which they may be, such as regional conventions, intergovernmental bodies, or institutionalised networks, these organisations will ha…		x		CBD	http://en.prcmarine.org/index.php?option=com_content&view=frontpage	prcm-at-iucn.org
Abibimman Foundation	Ghana	Africa							NA		NA		2000	v	To ameliorate and conflict situations and promote a culture of sustainable livelihoods, peace and development based on knowledge of cultural, civic, human right, environmental, Climate Change and health issues. Promote cultural, formal and non-formal education as well as technical and vocational skill development to enhance employment and job opportunities for a better standard of human developme…	x			CCC	http://www.abibimmanfoundation.org/about	info@abibimmanfoundation.org	@Abibimman
ActionAid International	South Africa	Africa	243000000	EUR	2015	269827200	274684089.6	274684089.6	medium		NA		1972	o	To work with poor and excluded people to eradicate poverty and injustice.	x			CCC	http://www.actionaid.org/australia/who-we-are/mission-vision-values		@ActionAid
African Centre for Technology Studies	Kenya	Africa							NA	31	small	2016	1988	r	Knowledge for better livelihoods. To strengthen the capacity and policies of African countries and institutions to harness science, technology and innovation for sustainable development.	x			CCC	http://www.acts-net.org/	info[at]acts-net.org
African Wildlife Foundation	Kenya	Africa	36128826	USD	2015	36128826	36779144.87	36779144.87	medium	17	small	2016	1961	m	The African Wildlife Foundation together with the people of Africa works to ensure the wildlife and wild lands of Africa will endure foreve	x			CCC	http://www.awf.org/	africanwildlife@awf.org	@AWF_Official
All Africa Conference of Churches	Kenya	Africa							NA		NA		NA		churches in Africa together for life, peace, justice and dignity The all Africa Conference of Churches is a fellowship of churches and institutions working together in their common witness to the gospel by mobilizing to faithfully live the message of god’s love nurturing a common understanding of the faith interpreting and responding to challenges to human dignity and acting prophetically in word…	x			CCC	http://www.aacc-ceta.org/	secretariat@aacc-ceta.org
Arab Network for Environment and Development	Egypt	Africa							NA		NA		1990	s	RAED aims at developing, improving and coordinating the work of its members, to tighten bonds of cooperation between them, and to contribute in achieving the environmental and developmental integration between them, as follows: 1. Exchanging environmental information among RAED members, so as to allow the members to benefit from various experiences at the Arab level, in a bid to solve environment…	x			CCC	http://www.raednetwork.org/about.html
Association des Scientifiques Environnementalistes pour un Développement Intégré	Togo	Africa	37060	EUR	2015	41151.424	41892.14963	41892.14963	micro	1	micro	2016	2008	w	to work for the proctection of the environment and sustainable development. ASEDI is working in the field of environment, water and energy. To achieve its objectives ASEDI conducts the following activities: - Awareness and training of the population about the Environmental Protection and Climate Change - Participate in international climate conference, - Do advocacy at national and international …	x			CCC	http://ongasedi.wix.com/ong-asedi	ong.asedi@gmail.com
Brainforest	Gabon	Africa	98000	EUR	2015	108819.2	110777.9456	110777.9456	micro	15	small	2016	1998	u	to contribute to the advent of Gabonese society in which natural resources are managed sustainably and equitably, integration of indigenous peoples in decision-effective decisions, improve governance and fight against corruption in the mining and forestry sectors realities for the benefit of all social strata of the country. To inform and assist stakeholders for sustainable and equitable manageme…	x			CCC	http://www.brainforest-gabon.org/	info@brainforest-gabon.org, essono.ondopj@gmail.com
Centre de développement de la région de Tensift	Morocco	Africa	250000	EUR	2016	276687.5	276687.5	276687.5	micro	4	micro	2016	1998	u	• Study of different challenges facing the development of the Tensift region • Harmonization and coordination between the different socio – economic and administrative actors of the region, in the development projects • Realization and follow up of pilot integrated development projects • Capacity building of regional development actors • Solidarity actions with precarious and underdeveloped areas	x			CCC		associationcdrt@gmail.com, chehbouni2012@gmail.com
Centre for Environmental Impact Analysis	Ghana	Africa							NA	5	micro	2016	NA		We are into research, waste management and advocacy on the mining, the disposal of heavy chemicals or harmful chemicals into rivers around the mining communities. Also, we are into climate chance advocacy. We aim to protect people and the environment.	x			CCC		obirisamuel@gmail.com
Community Research and Development Center	Nigeria	Africa							NA		NA		2006	w	Community Research and Development Centre (CREDC) is a non-governmental, non-profit organization established in March, 2006. CREDC is registered in Nigeria to provide services to ensure that people have access to safe and healthy environment and that environmental resources are managed in the most sustainable way to achieve socio-economic development of our communities. CREDC subscribe to the fac…	x			CCC	http://www.credcentre.org/	credcsecretariat@yahoo.com, info@credcentre.org
Conservation South Africa	South Africa	Africa							NA		NA		NA		At Conservation South Africa (CSA) we know the challenges of our day are great, but they are not insurmountable. We, therefore, aim to transform our greatest challenges into the greatest opportunity of our time, by setting an ambitious agenda and by developing the tools necessary to protect nature for future generations.	x			CCC	http://www.conservation.org/global/ci_south_africa/Pages/conservation-south-africa.aspx	smarais@conservation.org
Earthlife Africa Johannesburg	South Africa	Africa							NA		NA		1988	r	Earthlife Africa’s Johannesburg branch was founded in 1988 to mobilise civil society around environmental issues in relation to people. The organisation has since grown to include branches in Cape Town, eThekwini (formerly Durban) and Tshwane (formerly Pretoria), as well as in Windhoek, Namibia. Branches are autonomous, but linked through the ELA Statement of Belief and common campaign activities…	x			CCC	http://earthlife.org.za/	makomaearthlife.org.za	@Earthlife_JHB
Ecological Youth of Angola	Angola	Africa							NA		NA		NA		JEA is a Non Governmental Organisation, with a voluntary nature, that is dedicated to the preservation of the environment and the improvement of the population's life quality. In order to fulfill its role, JEA prepares annually an action programme with a view to achieving results according to the organisation's objectives.	x			CCC		jea@netangola.com, jea.ambiente@gmail.com
Endangered Wildlife Trust	South Africa	Africa	37220964	ZAR	2015	2933756.382	2986563.997	2986563.997	small	91	small	2016	1973	o	A healthy planet and an equitable world that values and sustains diversity of all life. The Endangered Wildlife Trust (EWT) is dedicated to conserving threatened species and ecosystems in southern Africa to the benefit of all people.	x			CCC	https://www.ewt.org.za/		@TheEWT
Energie et Developpement Rural	Democratic Republic of the Congo	Africa							NA		NA		NA		EDR acquired a long experience in this field. It has among its experts, technicians and skilled engineers, recruited from among the best in the country, most of which have already demonstrated some agencies or state and private. She also works with other experts, technical organizations value such as Universities, research centers, companies within certain projects. - Concerned about the difficul…	x			CCC	http://energiedr.fr.gd/	magdymoninga@yahoo.fr
Food and Trees for Africa	South Africa	Africa	18368352	ZAR	2015	1447793.505	1473853.788	1473853.788	micro	36	small	2016	1990	s	to contribute to greening, climate change, sustainable natural resource management and food security; to create an awareness of the benefits of environmental upliftment activities amongst all communities of southern Africa; to contribute to poverty alleviation, improved environments, capacity building and skills development. FTFA works in partnership with government, the private and public sector…	x			CCC	http://www.trees.co.za/
Forum for Environment	Ethiopia	Africa							NA	8	micro	2016	NA		To see sustainably managed environment and environmentally sensitive and climate resilient society in Ethiopia. To provide a base for attitudinal change and build a climate resilient society through capacity building, community mobilization, networking and partnership in selected regions of Ethiopia.	x			CCC	http://ffe-ethiopia.org/	info@ffe-ethiopia.org	@FfE_Ethiopia
Green Belt Movement	Kenya	Africa	107562389	KES	2015	1081002.009	1100460.046	1100460.046	micro	53	small	2016	1977	p	A values-driven society of people who consciously work for continued improvement of their livelihoods and a greener, cleaner world. We strive for better environmental management, community empowerment, and livelihood improvement using tree-planting as an entry point.	x			CCC	http://www.greenbeltmovement.org/	communication@greenbeltmovement.org	@GreenBeltMovmnt
Greener Impact International	Ghana	Africa							NA	5	micro	2016	NA		Our mission is to inspire Africans to rise to the challenge of Climate crisis to create a new sense of urgency in ensuring environmental sustainability and food security. Our vision is to eliminate extreme poverty and hunger on the African continent by promoting environmental sustainability and ensuring food security.	x			CCC	http://greenerimpact.org/	http://greenerimpact.org/?page_id=20	@Greenerimpact1
Guinée Ecologie	Guinea	Africa	200000	USD	2016	200000	200000	200000	micro	11	small	2016	NA		A country where man lives in harmony with nature that all biodiversity component species are carefully conserved and the environment protected in it all ecosystems against the many forms of degradation, with an effective and efficient participation of the local communities and support for good governance in a political environment favorable to people and nature. Contribute to environmental protec…	x			CCC		madousalioupop@yahoo.com
HEDA Resource Centre	Nigeria	Africa							NA		NA		2001	v	HEDA envisions a continent where every citizen, irrespective of their locations and situations are entitled to their fundamental human rights as recognised by local, regional and international treaties, norms and instruments. HEDA purport to serve as a centre for environment and human rights studies. It is to conduct and promote research and education, and collect relevant materials on all human …	x			CCC	http://hedang.org/	http://hedang.org/contacts/	@HEDAgenda
Institute for Environment and Development Sustainability	United Republic of Tanzania	Africa							NA		NA		1997	u	To be a Centre of excellence in delivering high quality training, research, and consultancy services in climate change, environment and natural resources management. To provide high quality professional training at craft and supervisory level, to meet the needs of various stakeholders in the areas of environment, natural resources and climate change nationally and internationally.	x			CCC	http://www.ieds.or.tz/who-we-are/	info@ieds.or.tz
Labour, Health and Human Rights Development Center	Nigeria	Africa							NA	13	small	2016	2000	v	For the realization of democratic values of equity, justice, fairness, human rights and a life of dignity for all peoples LHAHRDEV’s mission is to serve as model human rights driven nongovernmental organization devoted to the promotion, sustenance of human rights, democratic values of equity, justice, fairness, for the realization of human rights and life of dignity for all peoples.	x			CCC	http://www.lhahrdev.org/	lhahrdev@yahoo.com, info@ lhahrdev.org
Network for Environment and Sustainable Development in Africa	Côte d'Ivoire	Africa	225000	USD	2015	225000	229050	229050	micro	5	micro	2016	1993	s	Our mission is to play a leading role in the sustainable management of the African environment by promoting and supporting the development, mobilization and use of African knowledge, expertise, and priorities.	x			CCC	http://www.redda-nesda.org/	secretariat@redda-nesda.org, nesda@afdb.org
Nurses Across the Borders	Nigeria	Africa							NA	9	micro	2016	1999	u	Enhance sustainable community health programmes and projects by encouraging / enabling communities to have control over the decisions that affect them, over the policies that influence their lives and over the programmes that are set up to meet their needs by creating a strong link between the community, health sector and others empowering the community to act as a provider of its own health care.	x			CCC	http://www.nursesacrosstheborders.4t.com/	nursesacrosstheborders1@fastermail.com, nursesacrosstheborders@yahoo.com, nursesacrosstheborders@hotmail.com.
Organisation de défense de l'environnement et development au Burundi	Burundi	Africa	253641	EUR	2016	280717.1768	280717.1768	280717.1768	micro	11	small	2016	1992	s	The vision of the ODEB is the one of a verdant landscape where the fauna, the flora, the hydraulic resources are well kept and managed and where the regularity of climate constantly assures the welfare of the population. The ODEB works to increase the conscience of the population on the urgent necessity of a lasting protection of the ecosystems. The ODEB commits itself to continuously go on plead…	x			CCC	www.odeb-dev.org	odeb2002@yahoo.fr
Pan African Climate Justice Alliance	Kenya	Africa							NA	16	small	2016	2008	w	To develop and promote pro-poor development and equity based positions relevant for Africa in the International climate change dialogue and related processes. A global environment free from the threat of climate change with sustainable development, equity and justice for all.	x			CCC	http://www.pacja.org/index.php/en/136-about-us	info@pacja.org	@PACJA1
Peace Parks Foundation	South Africa	Africa	212348120	ZAR	2015	16737278.82	17038549.84	17038549.84	medium	99	small	5	1997	u	Peace Parks Foundation envisages the establishment of a network of protected areas that links ecosystems across international borders. Given the proximity of the region's protected areas to each other, the possibility exists to create wildlife dispersal routes between them, or in certain instances to link them. Peace Parks Foundation facilitates the establishment of transfrontier conservation are…	x			CCC	http://www.peaceparks.org/	http://www.peaceparks.org/contact.php?pid=100&mid=56
Project 90 by 2030	South Africa	Africa	8083000	ZAR	2014	745414.26	760322.5452	760322.5452	micro	12	small	2016	2007	w	We work with individuals, organisations, and decision makers to identify actions that can reduce their impact on the environment. Our specific foci in pushing for low-carbon actions in South Africa is centred on developing environmental leadership in youth, enhancing energy and water security in communities and to advocate for, and support the involvement of South Africans in the transition to an…	x			CCC	http://90by2030.org.za/	info@90by2030.org.za	@Project90by2030
Resource Africa	South Africa	Africa							NA	7	micro	2016	1996	u	To promote good governance and democratic practice in building community based institutions, as essential requirements for sustainable development and effective natural resource management	x			CCC	http://resourceafrica.org/	info@resourceafrica.org
Senegal Ecovillage Microfinace Fund	Senegal	Africa							NA		NA		NA		Our goal is to provide appropriate, acceptable and affordable technologies that meet basic energy needs without compromising the health or the environment of low-income communities in Africa. Through a holistic approach to energy access, we harness market-based solutions ranging from micro-credits to clean cooking stoves to generate entrepreneurial opportunities, social progress and ecological su…	x			CCC	http://sem-fund.org/home/	not available
South Durban Community Environmental Alliance	South Africa	Africa	1976732	ZAR	2014	182294.225	185940.1095	185940.1095	micro	5	micro	2016	1996	u	is an environmental justice organisation based in south Durban. It is made up of 16 affiliate organisations, and it has been active since its formation in 1996. It is considered successful for many reasons, one of which is that it is a vocal and vigilant grouping in terms of lobbying, reporting and researching industrial incidents and accidents in this area. It contributes to the struggle against…	x			CCC	http://www.sdcea.co.za/	shanusha@sdceango.co.za
Southern African Faith Communities' Environment Institute	South Africa	Africa	2148000	ZAR	2015	169305.36	172352.8565	172352.8565	micro	12	small	2016	2005	w	SAFE envisages global partnership in the milieu of climate change for developing an equitable and participatory policy framework for resource management towards sustainable environment development, technology cooperation and knowledge economy.	x			CCC	http://safcei.org/	info@safcei.org.za	@SAFCEI
Southern Centre for Energy and Environment	Zimbabwe	Africa							NA		NA		1992	s	to support the introduction of sustainable environmental practices at policy and production level. Key to this role is the provision of support for renewable energy and cleaner production technologies.	x			CCC	http://unfccc.int/resource/ccsites/zimbab/resource/profiles/centre.htm	sanee@harare.iafrica.com
SouthSouthNorth Projects Africa	South Africa	Africa							NA	33	small	2016	1999	u	We assist governments, the private sector and research institutions in understanding the economic, social and environmental choices that climate change presents. We collaborate extensively with partners who share our vision of sustainable development. We capture and share lessons as they emerge, to contribute to global knowledge on achieving climate-compatible development in practice.	x			CCC	http://www.southsouthnorth.org/	info@southsouthnorth.org	@cdknetwork
Sustainable Energy Africa	South Africa	Africa							NA	14	small	2016	2000	v	promotes the development of an equitable low carbon, clean energy economy throughout Southern Africa. Through our work we promote the more efficient use of conventional energy, the transition to more sustainable energies such as solar and wind power, access to safe and affordable energy for all, and a holistic view of sustainable development.	x			CCC	http://www.sustainable.org.za/	info@sustainable.org.za
Tanzania Natural Resource Forum	United Republic of Tanzania	Africa	453000	usd	2010	453000	501398.31	501398.31	micro		NA		2001	v	to improve natural resource management and conservation in Tanzania by addressing fundamental issues of governance. We view the quality and equity of governance as fundamentally determining how natural resources are managed and how they support the livelihoods of Tanzanians and the sustainable economic development of the country.	x			CCC	http://www.tnrf.org/en	info@tnrf.org	@tnrforum
The Kenya Climate Change Working Group Association	Kenya	Africa							NA		NA		2009	w	To participate and lead in the development and implementation of climate change sensitive policies, projects and activities to minimize the vulnerability of peoples due to climate change. A people free from the vulnerabilities due to climate change and empowered enough to engage in their livelihoods’ improvement within the changing climate	x			CCC	http://www.kccwg.org/index.html		@KCCWG
Wildlands Conservation Trust	South Africa	Africa	9100000	usd	2015	9100000	9263800	9263800	small		NA		2004	v	The life changing work that Wildlands does is structured through seven programs carried out across 12 Community Ecosystem Based Adaptation (CEBA) clusters in six provinces. Our programs are complimentary and all contribute towards our core focus of building robust ecosystems that underwrite human wellbeing and sustainable development. They are focused areas of intervention aimed at sustainable na…	x			CCC	http://wildlands.co.za/	info@wildlands.co.za	@WildlandsSA
Youth Crime Watch of Nigeria	Nigeria	Africa							NA		NA		1977	p	To mobilize and equip a youth-led movement in schools and communities in partnership with public and private institutions; to create a safer environment free of crime, corruption, violence, and illicit drugs in order to foster good citizenship. 1. To enhance a crime-free, drug-free, violence-free environments conducive for learning and living.2. To instill positive values, foster good citizenship…	x			CCC	http://www.ycwnigeria.org	info@ycwnigeria.org	@ycwnigeria
Youth Partnership for Peace and Development	Sierra Leone	Africa							NA		NA		2005	w	Our mission is to advocate, inform, involve, inspire and celebrate social change led by and for youths through a multifaceted approach. We connect with organizations and individuals with a view to supporting young people, and build alliances between youth groups, developing and empowering the marginalized and vulnerable youth of Sierra Leone. Directing special consideration to young people and de…	x			CCC	http://www.youthpartnershipatwork.org/index.html	info@youthpartnershipatwork.org	@yppdorg
Natural Justice	South Africa	Africa	800000	USD	2016	800000	800000	800000	micro	10	micro	2016	2007	w	For many African communities lands and natural resources are their greatest and most reliable service providers - sustaining life, dignity and happiness. Their stewardship of the ecosystems on which they depend is also recognized as one of the most important contributions to nature conservation, with their lands and waters supporting approximately 80% of the world’s biodiversity. The rights of th…	x	x		CCC & CBD	http://naturaljustice.org/	cath@naturaljustice.org.za, johanna@naturaljustice.org.za	@naturaljustice
African Forest Forum	Kenya	Africa	3800000	GBP	2014	6260918	6386136.36	6386136.36	small	10	micro	2016	2007	w	To be the leading forum that unites all stakeholders in African forestry” To contribute to the improvement of the livelihoods of the people of Africa and the environment they live in through the sustainable management and use of tree and forest resources on the African continent”	x		x	CCC & CCD	http://www.afforum.org/	exec.sec@afforum.org	@africanff
Aujourd'hui pour demain	Democratic Republic of the Congo	Africa	91823	USD	2016	91823	91823	91823	micro	8	micro	2016	2001	v	TAKE CARE OF OUR MEMBERS AND VILLAGEOUS BY TEACHING THEM HOW TO LIVE AND SURVIVE WITHOUT DESTROYING THE NATURE ( ENVIRONMENT )	x		x	CCC & CCD		isayadamuk@yahoo.fr, muntu31@yahoo.fr, angabeya@yahoo.fr
Centre for Climate Change and Environmental Studies	Nigeria	Africa							NA		NA		NA		1. Creating National Awareness Campaign on Climate Change and Global Warming. 2. Trees Planting Projects across the states. 3. Alert and Motivate Our Leaders: Most politicians and leaders will not act unless they believe a significant number of their constituency are supportive of their actions. If enough people show concern and communicate this concern,politicians are forced into action. Contact…	x		x	CCC & CCD	http://www.center4climatechange.com/organization.php	info@center4climatechange.com
Environmental Management for Livelihood Improvement Bwaise Facility	Uganda	Africa							NA	8	micro	2016	2007	w	An empowered, healthy and self sustaining community that focuses on forms and processes of development that do not compromise the integrity of the environment and meets the needs of the most vulnerable. To improve the standards of living of the most vulnerable people in Uganda by ensuring sustainable livelihood	x		x	CCC & CCD	http://www.bwaisefacility.org/		@EmliBwaise
Environmental Monitoring Group Trust	South Africa	Africa	5000000	ZAR	2016	340600	340600	340600	micro	12	small	2016	1991	s	Our mission is to awaken the potential in ourselves and others to engage powerfully, mindfully and creatively in our relationship with the natural environment and resources that sustain life. We aim to encourage environmental practices that lead to a more human relationship with each other and the natural environment.	x		x	CCC & CCD	http://www.emg.org.za/	http://www.emg.org.za/contact	@EnvMonGroup
Environmental Protection And Conservation Organization	Mauritius	Africa							NA		NA		1987	r	· To implement the Barbados Programme of Action (BPOA) in support of the sustainable development of Small Island Developing States (SIDS) · Achieve the goals and targets set in the Millennium Development Goals (MDGs) · Address the national and pressing problems of preparing the world or challenges of today and of the next century	x		x	CCC & CCD	http://www.epcoweb.org/	info@epcoweb.org
Environnement et Developpement du Tiers-Monde	Senegal	Africa							NA		NA		1972	o	Enda is committed in promoting fairer and more equitable, pluralistic and inclusive societies, for political change, economic and social. Enda works effectively - through action research, testing, coaching, technical assistance, political pressure and social and civic engagement - to reduce world poverty	x		x	CCC & CCD	http://endatiersmonde.org/instit/	se@endatiersmonde.org
Global Green Environmental Network	Ghana	Africa							NA		NA		NA		To achieve the higher sustainable quality of mankind by rational and judicious utilization of the environment through the conservation and sustainable measures against Biodiversity loses and threat, desertification or reduction and water management systems. PURPOSE, OBJECTIVES /ACTIVITIES ON CLIMATE CHANGE-LOCAL AREA Rehabilitation of projects in the rural communities and deprived areas whose maj…	x		x	CCC & CCD	http://www.globalgreennetwork.org/	http://www.globalgreennetwork.org/index.php?option=com_contact&view=contact&id=1&Itemid=60
HATOF Foundation	Ghana	Africa							NA	3	micro	2016	1999	u	A local community of young professionals creating a better world for the current and future generations through local and global action. To advance the involvement of children, youth, women and communities in the protection of the environment and the promotion of economic and sustainable development. Developing the skills of individuals and communities to effectively conserve, restore and utilize…	x		x	CCC & CCD	http://hatof.org/	atenviron@hotmail.com
Small and Medium Scale Entrepreneurship Fundamentals Foundation	Nigeria	Africa							NA	12	small	2016	NA		To Be the Leading Provider of Increased Access to Finance, Renewable Energy, Affordable Housing, Food Security and Technology Services to the Disadvantaged Low-Income Individuals.	x		x	CCC & CCD	http://www.smefunds.com/
Sudanese Environment Conservation Society	Sudan	Africa							NA		NA		1975	p	Achieving sustainable development through participation of all stakeholders in environmental conservation.	x		x	CCC & CCD	http://www.secs.org.sd/	secs1975@yahoo.com
Sustainable Environmental Development Watch	Kenya	Africa							NA		NA		2005	w	To lobby and influence the government as well as other national, regional and global decision making bodies to fulfil National, Regional, and International commitments on Sustainable Development.	x		x	CCC & CCD	http://www.suswatchkenya.org/	suswatchkenya@gmail.com
Association des Pépiniéristes et Planteurs de Tone-Ouest	Togo	Africa	20990	EUR	2016	23230.6825	23230.6825	23230.6825	micro	7	micro	2016	2007	w	restore forest and soil ecosystems of Savanna region by work and solidarity between their members to attend human sustnable development			x	CCD		songouman@gmail.com
Association Tchadienne des Volontaires pour la Protection de l'Environnement	Chad	Africa	7000	USD	2016	7000	7000	7000	micro	17	small	2016	1996	u	Our mission is to Protected Natural Resources in general not only to Chad, in Africa and in the World. We are working on Resilience to climate change. We work in two languages (French and Arabic) we have a very broad vision for our organization developed traditional techniques of sustainable land management, climate change and gender.			x	CCD	http://www.volontariatautchad.org/les-membres-du-cdvt/atvpe-association-tchadienne-des-volontaires-pour-la-protection-de-lenvironnement/	atvpe_ong@yahoo.fr, mhta_abbas@yahoo.fr
Centre d'accompagnement des alternatives locales de développement	Cameroon	Africa	378000	USD	2015	378000	384804	384804	micro	8	micro	2016	1999	u	The Centre for Support of Local Alternatives for Sustainable Development, abbreviated CAALD is a participation in organization development of indigenous and rural communities. The Caald has six main areas of intervention include the economic and social development, education, health, environment, culture and human rights.			x	CCD		nzoager@yahoo.fr
Centre de suivi écologique	Senegal	Africa	2000000	EUR	2016	2213500	2213500	2213500	small	25	small	2016	1993	s	Under the technical authority of the Ministry in charge of Environment, CSE mandate falls in natural resources and environmental management with the main mission “to collect, process, analyze and disseminate environmental and socio-economic information.” CSE's work plan is designed to contribute to the formulation and the implementation of the strategies, programs, and policies on environment and…			x	CCD	http://www.cse.sn/index.php/en/	dt@cse.sn	@Csesenegal
Conservation Efforts for Community Development	Uganda	Africa							NA		NA		2003	v	Our Mission is to conserve the environment and its eco-systems while improving the quality of life of local communities for sustainable Development. An Environment with conserved Eco-Systems and communities living quality life.			x	CCD	http://cecodug.org/	info@cecodug.org, cecodug@yahoo.com
Forest and Agroforestry Promoters	Cameroon	Africa							NA		NA		NA		The project goal is to reduce land and watershed degradation through tree planting in watershed and Agroforestry farming practices for women farmers and water management committees in Cameroon. This will be done through capacity building and practical field demonstration with 5 villages in Ngoketunjia Division NWR Cameroon.			x	CCD	www.fap-cameroon.page.tl	http://fap-cameroon.page.tl/Contact-Us.htm
Friends of the Earth Ghana	Ghana	Africa							NA	13	small	2016	1986	r	To conserve and make sustainable use of the world’s natural resources to improve the economic and social well-being of present and future generations. That Ghana should become an ecologically, socially and economically sustainable society			x	CCD	https://foe-ghana.org/	info@foe-ghana.org
International Centre for Environmental Education and Community Development	Cameroon	Africa							NA	10	micro	2016	2005	w	To Protect our planet and improve the well being of its People Empowering people to protect the environment			x	CCD	http://www.icenecdev.org/	info@icenecdev.org, icenecdev2006@yahoo.com
Kalahari Conservation Society	Botswana	Africa							NA	9	micro	2016	1982	q	To promote the knowledge of Botswana's rich wildlife resources and its environment through education and publicity; To encourage and in some cases finance research into issues affecting these resources and their conservation; and To promote and support policies of conservation towards wildlife and its habitat.			x	CCD	http://www.kcs.org.bw/	publicrelations@kcs.org.bw
La Brique	Togo	Africa	45473.91	EUR	2016	50328.24989	50328.24989	50328.24989	micro	3	micro	2016	2009	w	The Brick is a non-governmental international non-governmental organization (NGO) with consultative status with the United Nations Economic and Social Council (ECOSOC) with its headquarters in Kara, Togo and a Representative Office in Geneva. It was created By young people and others of all sides of goodwill, with a major concern to fight against poverty in all its forms, the maltreatment of chil…			x	CCD	http://labrique.populus.org/card/	labrique.association@gmail.com
Réseau pour l'environnement et le développement durable en Afrique	Côte d'Ivoire	Africa							NA		NA		1993	s	is to play a leading role in the sustainable management of the African environment by promoting and supporting the development, mobilization and utilization of African knowledge and expertise and by formulating African priorities.			x	CCD	http://www.redda-nesda.org/	nesda@afdb.org
SOS Sahel International Sénégal	Senegal	Africa	6500000	EUR	2014	8638370	8811137.4	8811137.4	small		NA		1976	p	aims to improve the food security of rural communities in Sub-Saharan Africa			x	CCD	http://www.sossahel.ngo/	CONTACT@SOSSAHEL.ORG	@SOS_SAHEL_
Suntaa-Nuntaa Rural Development Programme	Ghana	Africa							NA		NA		1990	s	to fight degradation of natural resources in the Upper West Region in Ghana. SUNTAA also tries to empower the poor so that they can attain household security, that is sufficient food and sufficient cash for medicines and education.			x	CCD	http://home.online.nl/bartsje/
Tenmiya	Mauritania	Africa							NA		NA		1997	u	Initiate and implement projects focused on technical, economic and social innovation, adapted to the context of Mauritania Exchange experiences (addressing development issues) between NGOs from the North and South Being an open structure to the development operators, students, researchers who want to work on topics related to supporting grassroots development initiatives Sustaining support mechan…			x	CCD	http://www.tenmiya.org/	tenmiya@mauritel.mr
Ujamaa Community Resource Team	United Republic of Tanzania	Africa	944000	usd	2014	944000	962880	962880	micro	8	micro	2016	1997	u	?UCRT works to empower marginalized people in the rangelands of northern Tanzania to secure rights to their natural resources and land. UCRT helps these communities by representing their land rights, advocating on their behalf to local and national government, and securing legal ownership of their traditional lands. We also help empower these communities to independently and effectively manage th…			x	CCD	http://www.ujamaa-crt.org/
Utooni Development Organization	Kenya	Africa							NA		NA		2002	v	UDO focuses on enabling Kenyan farmers to move from subsistence to sustainability through the construction of sand dams, conservation education, and agricultural training.			x	CCD	http://www.utoonidevelopment.org/	info@utoonidevelopment.org
Green Asia Network	Republic of Korea	Asia							NA		NA		1998	u	Decrease the desertification rate and the amount of Yellow Dust = Restoration of ecosystem Promote a model of “Sustainable Development” Resolve common environmental issues of Asia	x	x	x	All	http://eng.greenasia.kr/about-us/mission-methodology-goals-future-plans/	greenasia@greenasia.kr
AEON Enviromental Foundation	Japan	Asia	260020000	JPY	2016	2397384.4	2397384.4	2397384.4	small		NA		1990	s	· 1) To support efforts aimed at ensuring environmental conservation · 2) To support environmental conservation efforts of tree planting and forestry · 3) To support environmental conservation efforts for the purpose of biodiversity conservation · 4) To support environmental conservation efforts for the purpose of preventing global warmingTo aid and support implementation of various efforts menti…		x		CBD	https://www.aeon.info/ef/en/	ef@aeon.info
Applied Environmental Research Foundation	India	Asia								29			1994	s	AERF’s mission is to establish a strong link between research and its effective use in the process of development, for poverty alleviation, sustainable resource use and participatory conservation.		x		CBD	https://www.aerfindia.org/	info@aerfindia.org	@AERFConserve
Bombay Natural History Society	India	Asia	104028103.3	INR	2014	1705020.613	1739121.025	1739121.025	micro	150	small	2016	1883	a	Conservation of Nature, primarily Biological Diversity through action based on Research, Education and Public Awareness Premier independent scientific organization with a broad based constituency, excelling in the conservation of threatened species and habitats.		x		CBD	http://bnhs.org/bnhs/	info@bnhs.org	@BNHSIndia
Central Research Institute of Electric Power Industry	Japan	Asia	30,950 million	JPY	2016			285359		739		2015	1951	k	The mission of CRIEPI is to deepen technological knowledge and contribute to electric utilities by conducting research, studies, tests, and total coordination regarding electric power technologies and the economy, which is required in the electric power industry.		x		CBD	https://criepi.denken.or.jp/en/	www-rdd-ml@criepi.denken.or.jp	@CRIEPI_Official
Council for Green Revolution	India	Asia	4747105	INR	2013	81365.3797	84294.53337	84294.53337	micro		NA		2010	x	Our vision to promote environmental protection and sustainable development by involving community through enhancing their skills and capacity. We strive to achieve the vision through raising the environmental consciousness, knowledge transfer, encouraging community participation and promotion of positive attitudes and behaviours to attain sustainable development.		x		CBD	http://www.cgrindia.org/	greenrevolutionap@gmail.com	@CGR40758010
EastAsian - Australasian Flyway Partnership	Republic of Korea	Asia							NA	5	micro	2016	2006	w	The East Asian-Australasian Flyway Partnership is a network of partners within the East Asian-Australasian Flyway (EAAF). The East Asian-Australasian Flyway Partnership (EAAFP) aims to protect migratory waterbirds, their habitat and the livelihoods of people dependent upon them.		x		CBD	http://www.eaaflyway.net/	secretariat@eaaflyway.net	@EAAFP
Fujimae Ramsar Society	Japan	Asia							NA		NA		1987	r	The Society will continue its mission of informing people about the marvels of the tidal flat while working towards a society based on the idea of sustainable development.		x		CBD	http://www.fujimae.org/old-site/index_english.htm
Group of helping hands Nepal	Nepal	Asia	101824334	NPR	2014	1029444.017	1050032.897	1050032.897	micro	178	small	2014	1996	u	Prosperous and just society for future generation. SAHAS Nepal increases capacity of marginalized communities by using their collective efforts for mobilizing resources to improve their prosperity.		x		CBD	http://www.sahasnepal.org.np/	sahasnepal@wlink.com.np
Institute for Global Environmental Strategies	Japan	Asia	3885689	JPY	2016			35826		184	small	2016	1998	u	The aim of the Institute is to achieve a new paradigm for civilization and conduct innovative policy development and strategic research for environmental measures, reflecting the results of research into political decisions for realising sustainable development both in the Asia-Pacific region and globally.		x		CBD	https://iges.or.jp/en	If there isn't an emial link but there is a contact us section on their website, should I link that here?	@iges
Institute of Environment Rehabilitation and Conservation	Japan	Asia							NA	10	micro	2016	2000	v	Institute of Environmental Rehabilitation and Conservation , called ERECON, is a non-profit international organization established in April 2000. ERECON shall aim to contribute to sustainable use of natural resources in Asian countries. Therefore the organization shall pursue the environmental rehabilitation and conservation as well as the environmental education for the harmony between the agric…		x		CBD	http://www.erecon.jp/english.html
International Partnership for the Satoyama Initiative	Japan	Asia							NA		NA		NA		The vision of the Satoyama Initiative is to realize societies in harmony with nature, comprising human communities where the maintenance and development of socio-economic activities including agriculture and forestry align with natural processes. By managing and using biological resources sustainably and thus properly maintaining biodiversity, humans will be able to enjoy a stable supply of vario…		x		CBD	http://satoyama-initiative.org/	isi@unu.edu
Japan Agency for Marine-Earth Science and Technology	Japan	Asia	339 million	YEN	2016			3125580		1021		2016	1971	o	Towards a New Maritime Nation, The Japanese government formulated the Basic Act on Ocean Policy in 2007, which emphasized the importance of establishing a new maritime nation seeking the peace and safety of the sea under international cooperation. In response to this policy and various changes in circumstances surrounding the ocean, as part of the JAMSTEC vision, we envision that our country will…		x		CBD	http://www.jamstec.go.jp/e/	press@jamstec.go.jp	@JAMSTEC_PR
Japan Committee for IUCN	Japan	Asia							NA		NA		1980	q	Some of the major works conducted by the Japan Committee is the launching of the IUCN regional member meeting in northeast Asia in 1995 and the international symposium called "Fontainebleau in Kyoto?World Heritage and Japanese Tradition" memorizing the 50th Anniversary of IUCN in 1998. In addition, member organizations related to the protected area established the Japan Committee for the World Co…		x		CBD	http://www.iucn.jp/english.html	mail *at iucn.jp
Japan Falconiformers Center	Japan	Asia							NA		NA		1982	q	to promote various conservation projects for Japanese birds of prey with falconry technique and facilities that was developed by falconers in Edo period (1603-1868)		x		CBD	http://www.wa.commufa.jp/jfc/english/index.html	jfc-office@tg.commufa.jp
Japan Family Farmers Movement	Japan	Asia											1989	r	stablish independent agriculture based family farming in Japan.		x		CBD	http://www.nouminren.ne.jp/en/	international@nouminren.ne.jp
Japan Federation of Bar Associations	Japan	Asia	4534357200	JPY	2009	48517622.04	54277671.98	54277671.98					1949	j	As a source of protection of fundamental human rights and of realization of social justice (Article 2, Articles of Association of JFBA) to maintain the roll of attorneys (Article 8, Attorney Act), and in view of the purpose and duties of attorneys, to govern matters relating to the guidance, liaison and supervision of all attorneys and bar associations in order to maintain their dignity and impro…		x		CBD	https://www.nichibenren.or.jp/en/about/us/profile.html
Japan international cooperation agency	Japan	Asia	1478000000	JPY	2015	12208280	12362289.03	12362289.03		1845		2015	2003	v	JICA, in accordance with the Development Cooperation Charter, will work on human security and quality growth.		x		CBD	https://www.jica.go.jp/english/
Japan Wildlife Conservation Society	Japan	Asia							NA		NA		1990	s	To this end, we endeavor to establish theory that will form a pragmatic basis for the authentic conservation of wildlife, discuss questions and practical principles with other environmental groups at home and abroad, and occasionally offer advice on policy.		x		CBD	http://www.jwcs.org/english/
Japan Wildlife Research Center	Japan	Asia											1978	p	The Japan Wildlife Research Center (JWRC) was established in 1978 with the aim of studying how to build harmonious relationships betwen human society and nature from the scientific and policymaking standpoints. As a pioneer i this area of study, the JWRC has been conducting various surveys and researches on terrestrial areas, such as "satochi-satoyama" landscapes created through the sustainable u…		x		CBD	http://www.jwrc.or.jp/
Kalpavriksh	India	Asia	5607896	INR	2015	87427.09864	89000.78642	89000.78642	micro		NA		1979	p	Kalpavriksh believes that a country can develop meaningfully only when ecological sustainability and social equity are guaranteed, and a sense of respect for, and oneness with nature and fellow humans is achieved.		x		CBD	http://www.kalpavriksh.org/	kalpavriksh.info@gmail.com
Kerala State Biodiversity Board	India	Asia								5			2004	v	To ensure clean air, clean water, healthy soil and safe food to mankind.		x		CBD	http://www.keralabiodiversity.org/
People and Nature Consulting International	Indonesia	Asia											2007	w	PNCI provides strategic planning advice; specific recommendations for project implementation; technical and project management services for all stages of the project life cycle: and monitoring and assessment reporting on projects. PNCI provides consulting services in the following sectors: Marine conservation, Management of natural resources, primarily forestry and fisheries, Assessment of enviro…		x		CBD	http://www.people-nature-consulting.com/about.html
Science and Technology Policy Institute	Korea	Asia											1987	r	STEPI is a government-funded research institute devoted to research and development of S&T policy and policy alternatives.		x		CBD	http://www.stepi.re.kr/eng/	withstepi@stepi.re.kr
Southeast Asia Regional Initiatives for Community Empowerment	Philippines	Asia							NA		NA		1977	p	promotes and implements community- based conservation, development and sustainable use of plant genetic resources		x		CBD	http://searice.org.ph/	searice@searice.org.ph
SWAN International	Taiwan	Asia											1982	q	1. The conservation, study, and cultivation of wild animals and plants. 2. The protection of natural scenery and habitats. 3. Research and prevention of environmental pollution. 4. Providing guidance and information for nature conservation. 5. Promoting public awareness, training and education of nature conservation. 6. International cooperation		x		CBD	http://www.swan.org.tw/eng/
TERRE (INDIA)	India	Asia											1996	u	Terre Armée in India provides innovative technology by integrating engineering solutions in the fields of HYDRAULIC protection, ENVIRONMENTAL sustainability, GEOHAZARD risk mitigation, precast crossing STRUCTURES, SOIL reinforcement and RETAINING structures.		x		CBD	http://www.terrearmeeindia.com/	info@terrearmeeindia.com	@terrearmeeindia
The Nature Conservation Society Japan	Japan	Asia	374657520	JPY	2008	3630431.369	4069685.52	4069685.52	small	27	small	2016	1949	j	Is ensure healthy ecosystem and biological diversity based on scientific and social approaches		x		CBD	http://www.nacsj.or.jp/english/
Wildlife Watch Group	Nepal	Asia							NA	14	small	2016	2008	w	Eliminating illegal wildlife trade Mainstreaming natural resource and related agenda in mass media for awareness and action Watching impacts and interventions on biodiversity Pro nature advocacy and activism Taking trans-boundary conservation initiative		x		CBD	http://www.citesnepal.org/	info@citesnepal.org	@WWG_Nepal
An Organization for Socio-Economic Development	Bangladesh	Asia	12201485	BDT	2013	153738.711	159273.3046	159273.3046	micro		NA		1999	u	Develop a just, prosperous and environment-friendly Society in which there will be no discrimination on the basis of race, caste, creed, gender or occupation whatsoever. Conserve environment, ecology and biodiversity. Ensure people’s rights of access to natural resource towards alleviation of poverty, upholding human rights and democratic governance.	x			CCC	http://aosedbd.org/	aosed_khulna@yahoo.com
Arab Forum for Environment and Development	Lebanon	Asia							NA		NA		NA		The nature of the environmental problem requires strengthening civil society groups, harmonizing national efforts, and seeking regional and global cooperation. Accordingly, the necessity has emerged for an independent non-governmental Arab forum, active and influential in promoting policies and projects to support sustainable development and defining common environmental issues, in a manner which…	x			CCC	http://www.afedonline.org/en/	info@afedonline.org	@afedonline
Asahi Glass Foundation	Japan	Asia	653048089	JPY	2015	5394177.215	5491272.405	5491272.405	small		NA		1933	g	The Asahi Glass Foundation strives to contribute to the creation of a society that can transmit the genuine wealth of human civilization by supporting advanced research in the fields of science and technology and by recognizing efforts to solve environmental issues that call for global solutions.	x			CCC	http://www.af-info.or.jp/en/about/	https://sec13.alpha-lt.net/af-info.or.jp/en/contact/index.html
Balipara Tract and Frontier Foundation	India	Asia							NA	11	small	2016	2007	w	Conserving & Preserving our Natural Heritage Facilitate co-existence through interdependence Develop Symbiotic Models around Conservation-Community-Technology Imperatives	x			CCC	http://www.baliparafoundation.com/en/about-us	nitu.kalita@baliparafoundation.com, sanjid.dutta@baliparafoundation.com	@naturenomics
Bangladesh Environmental Lawyers Association	Bangladesh	Asia							NA		NA		1993	s	· Ensuring environmental protection through due processes of law. · Anthropocentric environmentalism that seeks conservation inclusive of the natural resource dependent poor. · Community ownership and management of natural resources in a just, equitable and gender sensitive way. · Upholding the rights of people, particularly the poor and the women, to their environmental entitlements. BELA consid…	x			CCC	http://www.belabangla.org/	bela@bangla.net
Center for Environmental Concerns	Philippines	Asia							NA		NA		1989	r	A just, free, democratic, and prosperous society that considers the regenerative capacity and sustainability of resources and promotes and develops a balanced ecosystem through the proper use of resources, the utilization of ecologically sound and appropriate technology, and through the mobilization of the masses in all aspects of societal development, including scientific and technological resea…	x			CCC	http://www.cecphils.org/about-us/	info@cecphils.org	@CEC_Phils
Center for Natural Resource Studies	Bangladesh	Asia	237668336	BDT	2015	2996997.717	3050943.676	3050943.676	small		NA		1993	s	CNRS (Center for Natural Resource Studies) is a non-government, non-political development organization formed in 1993 focuses on ecological management of floodplain ecosystem through community-based management approaches.CNRS desires to be forerunner of nature conversation efforts at the local and national context, which would support the government strategies and initiatives, CNRS, with all its …	x			CCC	http://www.cnrs.org.bd/	info@cnrs.org.bd
Centre for Environmental Justice	Sri Lanka	Asia							NA		NA		NA		Water, air, land, are the basic natural resources for life. The earth is our mother. Oceans, forests, rivers, wetlands, arid zones even deserts are the habitats for living things. Humans, as well as all other living things have a right to nature and its resources. We all have equal environmental rights. The Natural environment is at risk today. Good environmental governance is far behind our expe…	x			CCC	http://www.ejustice.lk/	info@ejustice.lk
Centre for Science and Environment	India	Asia	821785991.4	INR	2015	12811643.61	13042253.19	13042253.19	medium		NA		1980	q	Our aim is to raise these concerns, participate in seeking answers and – more importantly – in pushing for answers and transforming these into policy and so practice. We do this through our research and by communicating our understanding through our publications. We call this knowledge-based activism. We hope we will make a difference.	x			CCC	http://www.cseindia.org/content/about-cse	cse@cseindia.org	@CSEINDIA
Centre for Social Markets	India	Asia							NA	6	micro	2016	2000	v	CSM conducts research and training; promotes debate and dialogue; builds coalitions and leadership platforms; and produces resources in three major programme areas: Climate Change – to advance a thoughtful response to climate change in India at the administrative and social levels where it matters mostSustainability – Our role is as catalyst and guide on key sustainability challenges and to ensur…	x			CCC	http://csmworld.org/	info@csmworld.org
China Association for NGO Cooperation	China	Asia	29771813	CNY	2015	4773910.215	4859840.598	4859840.598	small	36	small	2015	1992	s	CANGO's mission is to create a strong, empowered network of Chinese NGOs to address poverty alleviation, environmental protection and social development, particularly in China's poor, remote and minority-inhabited areas. CANGO acts as an intermediary agency and partners with foreign NGOs, bilateral and multilateral organizations and Chinese NGOs to enhance fundraising, provision of technical supp…	x			CCC	http://www.cango.org/en/
China Green Carbon Foundation	China	Asia							NA		NA		2007	w	· To promote activities of combating climate change including afforestation, forest management, decreasing deforestation and other activities associated with increasing carbon sink and reducing emissions. · To spread relevant knowledge so as to strengthen public capacity of combating climate change. · To support and perfect the Forest Effect Compensation Mechanism of China.	x			CCC	http://www.thjj.org/en/	thjj@thjj.org
China NGO Network for International Exchanges	China	Asia							NA		NA		2005	w	As an NGO network engaging in promoting international exchanges and cooperation, CNIE is dedicated to widely associating NGOs and personages both home and abroad, with a view to encouraging Chinese NGOs to have more exchanges and cooperation with their counterparts in the world, so as to enhance friendship among peoples of various countries.	x			CCC	http://www.cnie.org.cn/english/	cnie@cnie.org.cn
China Renewable Energy Society	China	Asia							NA		NA		1979	p	• To unite the professionals throughout the field of Renewable Energy for carrying out the research work on Renewable Energy policy, science and technology, and develop and promote the international academic exchanges and cooperation; • To facilitate the contacts between China and all countries throughout the world in the field of Renewable Energy science and technology, and promote the developme…	x			CCC	http://www.cres.org.cn/english/20110116112.html	cres@mail.iee.ac.cn
Citizens Alliance for Saving the Atmosphere and the Earth	Japan	Asia							NA		NA		1988	r	CASA was established in 1988, for protecting both regional and global environments through solidarity among NGOs in and outside Japan. Our activities are based on the following 3 ideas: ??The research, exchange, and proposal related to global environmental problems ??The exchange of ideas in alliance with overseas NGOs ??Help local air pollution victims	x			CCC	http://www.bnet.jp/casa/english/index2.htm	office@casa.bnet.jp
Civic Exchange	China	Asia	7433815	HKD	2014	958590.4443	977762.2531	977762.2531	micro	14	small	2014	2001	v	Civic Exchange is an independent Hong Kong-based public policy think tank that was established in September 2000 by Ms Christine Loh and Ms Lisa Hopkinson. With the mission to advance civic education and engage society to shape public policy, Civic Exchange undertakes research in air quality, nature conservation and urban environment. Shaping a liveable and sustainable Hong Kong to enhance our se…	x			CCC	http://www.civic-exchange.org/en/
Clean Air Initiative for Asian Cities Center, Inc.	Philippines	Asia	2279421	USD	2014	2279421	2325009.42	2325009.42	small	31	small	2016	2001	v	to promote better air quality and livable cities by translating knowledge to policies and actions to reduce air pollution and greenhouse gas emissions from transport, energy, and other sector	x			CCC	http://cleanairasia.org/	center@cleanairasia.org	@cleanairasia
Clean Energy Nepal	Nepal	Asia							NA	10	micro	2016	NA		Sustainable Nepal where right to clean environment is ensured for all • To educate and aware people on issues related to climate change, energy and other environmental issues. • To work for reducing air pollution and global warming impacts to natural and human system.	x			CCC	http://www.cen.org.np/	info@cen.org.np
Climate Action Network International	Lebanon	Asia	1571917	USD	2015	1571917	1600211.506	1600211.506	micro	16	small	2015	1989	r	working together to promote government and individual action to limit human-induced climate change to ecologically sustainable levels. Our members work to achieve this goal through the coordinated development of NGO advocacy on international, regional, and national climate and energy issues. In 2015, CAN had 10 regional and 10 national network hubs that coordinated these efforts around the world.	x			CCC	http://climatenetwork.org/	http://climatenetwork.org/contact	@CANIntl
Climate Action Network Southeast Asia	Malaysia	Asia	239000	EUR	2015	265385.6	270162.5408	270162.5408	micro	9	micro	2016	2012	x	CANSEA envisions a global society of unity and cooperation where sustainable development is pursued hand-in-hand with social equity and climate justice, and national economies are characterized by climate-friendly lifestyles and consumption patterns that insure the well-being of both the present and future generations. CANSEA shall serve as a catalyst in the Southeast Asian region for mainstreami…	x			CCC	http://www.cansouthasia.net/	info@cansouthasia.net	@CANSouthAsia
Climate Change Coordination Centre	Kazakhstan	Asia							NA	9	micro	2016	2002	v	The Centre was established after completing USAID project Kazakhstan’s Initiative on Greenhouse Gas (GHG) Reduction. The project formed the base necessary for establishing strong professional network of experts in the field of energy efficiency and nature protecting activities. Project specialists established working groups for implementing first greenhouse gases reduction projects. This demonstr…	x			CCC	http://www.climate.kz/eng/	info@climate.kz
Climate Change Forum	Republic of Korea	Asia							NA		NA		2007	w	Pan-national climate change response and governance improvement for legislation and policy making. to discuss climate change responses with decision makers, stakeholders and experts to propose and support legislation and policy-making regarding climate change responses to conduct campaigns to promote public awareness and practical actions on climate change issues	x			CCC	http://www.climateforum.or.kr/	climateforum@climateforum.or.kr
Coastal Association for Social Transformation Trust	Bangladesh	Asia							NA		NA		1998	u	Fighting for a world of Equity and Justice where Human Rights and Democracy are the Social Culture. COAST organizes strategically important activities related to development, which in turn, will facilitate the sustainable and equitable improvement of life, especially of women, children and disadvantaged population of the coastal areas in Bangladesh through their increased participation in the soc…	x			CCC	http://coastbd.net/	info@coastbd.net
Coastal Development Partnership	Bangladesh	Asia							NA	36	small	2016	1997	u	Develop a prosperous, environment-friendly and value-based progressive society, innocent of any discrimination on the basis of caste, creed, race or gender, whatsoever. Capacitive the deprived and discriminated indigenous communities, socially excluded extreme poor, people’s organizations, grassroots NGOs and local civil societies to achieve social, economic & climate justice and pro-poor environ…	x			CCC	http://www.cdpbd.org/	cdp@cdpbd.org; masum@cdpbd.org;masumcdp@yahoo.com
Consumer Associations Federation	Turkey	Asia							NA	1	micro	2016	2003	v	We are working on several consumer and envirormental subjets.	x			CCC	http://www.tudef.org.tr/	tudef@tudef.org.tr, sinanvargi@gmail.com
Consumer Unity and Trust Society	India	Asia	5960193.95	INR	2015	92919.42368	94591.97331	94591.97331	micro	22	small	2016	1984	q	Consumer Sovereignty To enable consumers, particularly the poor and the marginalised to achieve their right to basic needs, sustainable development and good governance through strong consumer movemen	x			CCC	http://www.cuts-international.org/	cuts@cuts.org
Development Alternatives	India	Asia	81846223	INR	2014	1341459.595	1368288.787	1368288.787	micro	62	small	2014	1982	q	A world where every citizen can live a secure, healthy and fulfilling life, in harmony with nature To create models that generates sustainable livelihoods in large numbers.	x			CCC	http://www.devalt.org/
Earth Savers Movement	Philippines	Asia							NA		NA		1991	s	The Earth Savers Movement, Inc. (Earthsavers) together with its partner Civil Society Organizations concerned with environment service, protection and care, is continuing the fight against air and water pollution and the sustainable development goals of the United Nations particularly in confronting the global challenge of climate change	x			CCC	http://earthsaversmovement.weebly.com/
Energy and Climate Policy Institute for Just Transition	Republic of Korea	Asia							NA	10	micro	2016	2009	w	The Energy and Climate Policy Institute for Just Transition (ECPI) is a research institute, an NGO aiming to transform the current energy politics dominated by the cartel of capital and the powerful into a more democratic based on social justice. The ECPI is working for contribute to stimulate and deepen social debates and deliberations on the political and social implications of climate change a…	x			CCC	http://ecpi.or.kr/	mail@ecpi.or.kr
Energy Forum (Guarantee) Limited	Sri Lanka	Asia							NA		NA		1999	u	Enhanced community access to sustainable energy options and integrated sustainable waste management mechanisms for improved quality of life To create an environment that enables the promotion and adoption of sustainable energy services and integrated sustainable resource management mechanisms. The Energy Forum defines the term sustainable energy as renewable energy and energy conservation	x			CCC	http://www.efsl.lk/	eforum@sltnet.lk
Environmental Restoration and Conservation Agency	Japan	Asia							NA		NA		2004	v	Environmental Restoration and Conservation Agency, ERCA works on various activities; compensation for sufferers of health hazards caused by pollution; promotion of the activities for prevention of health hazards caused by pollution; support to private organizations which work on environmental conservation in the developing areas of the world nations and in Japan through a grant, development of hu…	x			CCC	https://www.erca.go.jp/erca/english/history.html	erca@erca.go.jp
Focus on the Global South	Philippines	Asia	697528	EUR	2015	774535.0912	788476.7228	788476.7228	micro	18	small	2015	1995	u	Building and supporting international networks and process – for example, Our World is Not for Sale (OWINFS) and the World Social Forum – by bringing in grassroots voices and movements from Asia, providing timely research and analysis, and organizing, mobilizing and campaigning. Developing and popularizing “deglobalisation” as an alternative to neo-liberal globalization – an achievement recognize…	x			CCC	http://focusweb.org/	info@focusweb.org	@focussouth
Foundation of Taiwan Industry Service	China	Asia							NA		NA		1988	r	The mission of FTIS is to help industries keep abreast of international trends and move towards economic and environmental sustainability.	x			CCC	https://proj.ftis.org.tw/isdn/Files/sidn/3-3/taiwan.htm	ftis@ftis.org.tw
Global Alliance for Incinerator Alternatives Philippines, Inc.	Philippines	Asia							NA		NA		2000	v	GAIA is a worldwide alliance of more than 650 grassroots groups, non-governmental organizations, and individuals in over 90 countries whose ultimate vision is a just, toxic-free world without incineration. We work both against incinerators and for safe, sustainable and just alternatives. Our name reflects this dual purpose: The Global Anti-Incinerator Alliance: Mobilizing grassroots action agains…	x			CCC	http://www.no-burn.org/about	info@no-burn.org
Global Environment Centre	Malaysia	Asia	5082990	MYR	2015	1308361.626	1331912.135	1331912.135	micro	21	small	2016	1998	u	To support the protection of the environment and sustainable use of the natural resources to meet local, regional and global needs, through strategic partnerships with communities and like-minded organisations. To promote integrated management of biodiversity and water resources with a focus on community involvement and biodiversity conservation; To promote the protection and sustainable use of f…	x			CCC	http://www.gec.org.my/	outreach@gec.org.my
Global Environmental Action	Japan	Asia							NA		NA		1991	s	GEA regularly organizes international conferences to which it invites representatives of world-leading research institutes and international organizations, and individuals with influence over international public opinion. Through these conferences, GEA aims to highlight the state of the global environment and the crisis it is facing. At the same time, GEA works to raise international awareness ab…	x			CCC	http://www.gea.or.jp/en/21activ/21acti.html	gea@gea.or.jp
Global Environmental Institute	China	Asia	1596922.66	USD	2015	1596922.66	1625667.268	1625667.268	micro	15	small	2016	2004	v	The Global Environmental Institute (GEI) envisions a diverse and healthy world shaped and shared by all, in which economic well-being is directly linked to ecological and social well-being, industry is accountable and clean, and rural communities flourish at the local level. GEI believes that solving environmental problems cannot be separated from solving social and economic problems. This is esp…	x			CCC	http://www.geichina.org/index.php?controller=Default&action=Index	gei@geichina.org	@GEI_China
Global Village of Beijing	China	Asia							NA		NA		1996	u	carry out environmental education, promoting public participation in environmental protection and spread the concept and practice of ecological civilization.	x			CCC	http://www.gvbchina.org/
Gorakhpur Environmental Action Group	India	Asia							NA	67	small	2016	1983	q	A vibrant learning organization constantly maintaining its thematic and strategic relevance to the constantly changing needs and aspirations of the communities it works with or for, that is able to meaningfully share the lessons of its experience and research with other collaborating institutions and individuals in a spirit of reciprocity and mutually and that is able to generate adequate financi…	x			CCC	http://geagindia.org/content/about-us.aspx	geagindia@gmail.com
Green Korea United	Republic of Korea	Asia							NA	40	small	2016	1991	s	In this civilization, which is opposed to nature, there is no future for humanity and ecosystems. We gather together to overcome the crisis of nature under the flag of the Green movement. Green is life and peace and is based on respect for diversity and the interconnectedness of life. We all respect the earth and the ecosystem, as well as all of the living creatures in them. Forest and trees, hea…	x			CCC	http://green-korea.tistory.com/1	greenkorea@greenkorea.org
Green Zhejiang	China	Asia	475680	USD	2016	475680	475680	475680	micro	20	small	2016	2000	v	Green More.	x			CCC	http://www.greenzhejiang.org/	greenzhejiang@gmail.com, xinhao@greenzhejiang.org
Hong Kong Climate Change Forum	China	Asia							NA		NA		2008	w	HKCCF seeks to educate the professional community of Hong Kong and to help prepare them to play their roles, whether in business, government, academia or civil society, in the new low-carbon economy. Through education, mitigation and adaptation, Hong Kong professionals will guide their organizations and the community along a stable path amid the serious and pressing challenges of global climate c…	x			CCC	http://www.hkccf.org/	info@hkccf.org
Indian Youth Climate Network	India	Asia							NA		NA		2008	w	IYCN was founded in 2008 as a coalition of young people & youth-oriented organisations to take action on climate change. IYCN considers its biggest achievement to be the personal transformation of each individual who participates in the network’s activities as well as its contribution in bringing the climate debate to the mainstream.	x			CCC	http://iycn.in/	priya@iycn.in
IndyACT-The League of Independent Activists	Lebanon	Asia							NA		NA		2006	w	Up till now, there is no organization or structure that allows activists to operate to their full potential. And so IndyAct - 'the League of Independent Activists'-was created, a global league of independent environmental, social and cultural activists that support that seek to nurture others in order to achieve their goals. IndyAct has already established local, regional and international campai…	x			CCC	http://www.indyact.org/	comms@indyact.org	@IndyACT
Innovation Center for Energy and Transportation	China	Asia							NA	15	small	2016	NA		The Innovation Center for Energy and Transportation (iCET), a professional think tank in the areas of clean transportation, sustainable development, and carbon management, is an independent non-profit organization registered in Beijing and California. iCET’s mission is to strengthen international collaboration and provide decision makers at all levels with the urgently needed innovative solutions…	x			CCC	http://icet.org.cn/english/index.asp	info@icet.org.cn	@iCET_China
Institute for Solid Waste Research and Ecological Balance	India	Asia							NA		NA		NA		nstitute for Solid Waste Research & Ecological Balance (INSWAREB) is the unique techno-scientific research body in NGO segment, engaged in research, development and commercial deployment of patented technologies for utilization of mineral constituents derived from industrial by-products viz: Fly ash, Slag, Gypsum, Lime sludge etc.	x			CCC	http://www.fal-g.com/aboutus.php	inswareb@gmail.com
Institute for Sustainable Energy Policies	Japan	Asia							NA	9	micro	2016	NA		We engage ourselves in a wide range of programs and activities by providing policy recommendations with regard to renewable energy and energy efficiency to the Japanese government, guidance and advice to local municipalities, conducting events such as international conference and symposium. We also closely liaise with many organizations in Europe, the United States and Asia to promote exchange/in…	x			CCC	http://www.isep.or.jp/en/	https://www.isep.or.jp/en/about/contact
Institute of Environment and Sustainable Development in Agriculture, Chinese Academy of Agricultural Science	China	Asia	6770000000	CNY	2015	1085569500	1105109751	1105109751	medium	7101	medium	2015	NA		Our Mission is to deliver the scientific knowledge and innovative solutions for better agro-environment and sustainability of agricultural development.	x			CCC	http://www.caas.cn/en/administration/research_institutes/research_institutes_beijing/77801.shtml	diccaas@caas.cn
International Center for Environmental Technology Transfer	Japan	Asia							NA		NA		1990	s	ICETT seeks to transfer Japanese or international environmental conservation technology to other countries in order to take the initiative in solving the environmental issues worldwide, as well as in our own country, thus helping conserve the global environment and enabling sustainable growth of the world economy. To achieve this, ICETT carries out various activities to conserve the environment, …	x			CCC	http://www.icett.or.jp/english/	https://www.icett.or.jp/english/otoiawase/index.html
Israel Union for Environmental Defense	Israel	Asia							NA	13	small	2016	1991	s	To use the power of law, science and advocacy to protect Israel's environment and public health.	x			CCC	http://www.adamteva.org.il/english	info@adamteva.org.il
Japan Center for a Sustainable Environment and Society	Japan	Asia							NA	7	micro	2016	1992	s	Our mission is to achieve environmental and social justice through policy research and advocacy. We facilitate change through: policy- and practice-oriented research independent policy advocacy to protect the interests of vulnerable people awareness-raising that highlights individual voluntary action	x			CCC	http://www.jacses.org/en/	jacses@jacses.org
Japan Center for Climate Change Actions	Japan	Asia							NA		NA		1999	u	promote activities which contribute to mitigating global warming through such measures as education and dissemination on measures to cope with global warming	x			CCC	http://www.jccca.org/english/	http://www.jccca.org/contact/form.cgi
Kadoorie Farm and Botanic Garden Corporation	China	Asia	123847502	HKD	2015	15973850.81	16261380.12	16261380.12	medium	215	small	2015	1956	l	To harmonise our relationship with the environment. A world in which people live sustainably with respect for each other and nature.	x			CCC	http://www.kfbg.org/eng/	info@kfbg.org
Kansai Economic Federation	Japan	Asia							NA		NA		1946	j	to work for the benefit of the Kansai region as a whole by developing a social environment in which companies pursue their businesses freely and actively, as well as to further promote Kansai's attractiveness. To this end, Kankeiren makes policy proposals to the government, acts as the driving force behind the various projects in Kansai, and endeavors to strengthen the link between Kansai and the…	x			CCC	http://www.kankeiren.or.jp/English/	http://www.kankeiren.or.jp/English/contact-us.html
Kiko Network	Japan	Asia	61429510	JPY	2015	507407.7526	516541.0921	516541.0921	micro	13	small	2016	NA		To prevent life-threatening climate change and to build a sustainable global society ,we aim to: Realize an effective international regime that substantially reduces global greenhouse gas emissions Shift our society towards a sustainable, low-carbon socio-economic system in Japan Promote a sustainable energy system that doesnt depend on either fossil fuels or nuclear power Promote a low-carbon so…	x			CCC	http://www.kikonet.org/	kyoto@kikonet.org
LAYA	India	Asia	47968983	INR	2015	747836.445	761297.501	761297.501	micro	42	small	2015	1985	r	We envisage a socially just and humanized society where the marginalised communities find a space for survival with dignity. The vulnerability of such societies is under greater threat with the forces of globalization and privatization on their day-to-day life situation. Empowerment of marginalised communities for assertion of their rights and to promote relevant sustainable alternatives at the g…	x			CCC	http://www.laya.org.in/	layarc@gmail.com
Leadership for Environment and Development	Pakistan	Asia							NA	53	small	2016	1992	s	To empower stakeholders and generate positive action for evidence based policy making, effective planning, efficient service delivery and lasting impact on lives and livelihoods. To create and support networks of people and institutions and strengthen leadership for economically sound, environmentally responsible and socially equitable development.	x			CCC	http://www.lead.org.pk/lead/home.aspx	main@lead.org.pk	@leadpakistan
Life and Environment - Israeli Union of Environmental NGOs	Israel	Asia							NA		NA		1975	p	Founded in 1975, Life and Environment is a network of 130 professional and grassroots organizations from all over Israel that advocate for sustainability and environmental justice. Life and Environment leads and coordinates the Israeli environmental movement, serves as a mentor to grass-root organizations and empowers its member organizations. Life and Environment spearheads broad-based, high-imp…	x			CCC	http://www.sviva.net/Info.php?docId=new_aboutus	sviva@sviva.net
M.S. Swaminathan Research Foundation	India	Asia							NA	82	small	2016	1988	r	The Foundation aims to accelerate use of modern science for agricultural and rural development for development and dissemination of technology to improve lives and livelihoods of tribal and rural communities. MSSRF follows a pro-poor, pro-women and pro-nature approach and applies appropriate science and technology options to address practical problems faced by rural populations in agriculture, fo…	x			CCC	http://www.mssrf.org/	http://www.mssrf.org/?q=contact	@mssrf
Manila Observatory	Philippines	Asia							NA	48	small	2016	1865	a	Inspired by Ignatian spirituality, the Manila Observatory is committed to a scientific culture in its regional and global context through research excellence in environmental and pre-disaster science particularly in the areas of atmospheric studies, solid earth dynamics, instrumentation, and applied geomatics.	x			CCC	http://www.observatory.ph/	manila@observatory.ph	@MObservatory
Mountain and Glacier Protection Organization	Pakistan	Asia							NA		NA		2001	v	To empower communities and enable them to make informed choices by Maximizing Growth and Providing Opportunity. To bring about a qualitative change in the lives of disadvantaged communities utilizing a multi-sectoral approach to help them map their journey out of poverty	x			CCC	http://www.mgpo.org/index.html	info@mgpo.org
National Institute of Advanced Studies	India	Asia							NA		NA		1988	r	The current aims of NIAS are to integrate the findings of scholarship in the natural and social sciences as well as technology, the humanities and arts through multi-disciplinary research on the complex issues that face Indian and global society, and to assist in the creation of new leadership with broad horizons in all sectors of society by disseminating the conclusions of such research through …	x			CCC	http://www.nias.res.in/	admin@nias.iisc.ernet.in	@NIAS_India
Navdanya Trust	India	Asia							NA		NA		1987	r	To protect nature and people's rights to knowledge, biodiversity, water and food. Statement “Navdanya's Mission is to empower the communities belonging to any religion, cast, sex, groups, landless people, small and marginal farmers, deprived women and children or any other needy person to ensure that they have enough to eat, they live in healthy environment and are able to take action independent…	x			CCC	http://www.navdanya.org/about-us/mission	navdanya@gmail.com
Nehru Foundation for Development Centre for Environment Education	India	Asia	362583159	INR	2015	5652671.449	5754419.535	5754419.535	small	380	medium		1984	q	To be an institution of excellence that, in partnership with others, plays a significant role in local, national and global efforts towards sustainable development through innovations, and being at the cutting edge of Environmental Education and Education for Sustainable Development. To achieve the vision CEE’s mission is to enhance understanding of sustainable development in formal, non-formal a…	x			CCC	http://www.ceeindia.org/cee/index.html	webmaster@ceeindia.org
Nexus Carbon for Development Limited	Cambodia	Asia							NA	14	small		2009	w	Nexus exists to open doors for development. Our values guide everything we do. We know more about how to solve major challenges like poverty and climate change than ever before. The challenge is not a lack of knowledge or resources, but getting these tools into the hands of people who need them and can make a difference. We connect amazing development opportunities to sources of finance and exper…	x			CCC	http://nexusfordevelopment.org/	contact@nexusfordevelopment.org	@nexusfordev
Non-Timber Forest Products-Exchange Programme Incorporated	Philippines	Asia	1141380	EUR	2015	1267388.352	1290201.342	1290201.342	micro	13	small	2016	2003	v	NTFP-EP envisions self-empowered generations of forest-dependent communities, contributing to and benefiting from sustainably-managed forested landscapes and ecosystems, knowledge and cultural traditions	x			CCC	http://ntfp.org/	info@ntfp.org	@ntfp_ep
NPO Tuvalu Overview	Japan	Asia							NA		NA		NA		Tuvalu Overview has two main objectives: to spread awareness of the situation in Tuvalu and find solutions to the problems which have developed as a result of global warming. It is our aim to find a solution to this growing problem and help prevent further damage from taking place. It is our strong conviction that we can stop global warming if we pay attention to the warning signs and work dilige…	x			CCC	http://www.tuvalu-overview.tv/	http://www.tuvalu-overview.tv/eng/contact.html
PAIRVI Associates	India	Asia	7000609	INR	2015	109139.4943	111104.0052	111104.0052	micro	7	micro	2016	1998	u	To foster a growth oriented, just and equitable society for rights of individuals, and non- discrimination along lines of caste, communities, and gender by enabling the underprivileged and uninitiated to secure their rights. To enhance advocacy of grassroots organization working in North India, so that they can advocate more effectively in favour of the marginalized community particularly on issu…	x			CCC	http://www.pairvi.org/pairvi_financialreports.php	info@pairvi.org | pairvidelhi1@gmail.com
Pakistan Community Peace Foundation	Pakistan	Asia							NA		NA		1994	s	Pakistan Community Peace Foundation (PCPF) is an International, Non -Governmental, Non-Profitable Organization working for the human rights and humanitarian aid, Environment, youth, and Enhancement of education, healthcare, women development and food programs for the poor and needy desiring community in Pakistan. (PCPF) is the Non government organization based in wah Cantt -Pakistan established i…	x			CCC	http://www.pcpfi.org/	info@pcpfi.org
Royal Society for Protection of Nature	Bhutan	Asia	1367000	usd	2015	1367000	1391606	1391606	micro	28	small	2016	1987	r	is to inspire personal responsibility and active involvement of the people of Bhutan in the conservation of the Kingdom’s environment through education, research and sustainable livelihood opportunities.	x			CCC	http://www.rspnbhutan.org/	rspn@rspnbhutan.org/	@rspnbhutan
Rural Agency for Social and Technological Advancement	India	Asia							NA	8	micro	2016	1987	r	pursues a comprehensive approach to rural development and the empowerment of marginalized people. Hence our work encompasses a broad range of activities to the benefit of marginalized people and our rich environment alike, i.a.: Promoting and developing of ecologically advantageous technologies and facilities as well as other in-kind benefits and providing microfinance arrangements for different …	x			CCC	http://rastaindia.org/	contact@rastaindia.org	@rastawayanad
Samata	India	Asia	8000000	INR	2011	169920	182319.21	182319.21	micro		NA		1987	r	is to advocate for the voiceless, to hold government accountable to its promises, to enable minorities to fully achieve and exert their rights, to promote sustainable development while defending against environmental abuses and to aid the human development of the disadvantaged. We believe the best way to achieve our mission is through adherence to nonviolence, community empowerment and adherence …	x			CCC	http://www.samataindia.org.in/index.html	samataindia@gmail.com
Shakti Sustainable Energy Foundation	India	Asia	351245331	INR	2015	5475914.71	5574481.175	5574481.175	small	23	small	2016	2009	w	to facilitate India's transition to a sustainable energy future by promoting policies that encourage energy efficiency as well as the increased generation of renewable energy. The energy choices that India makes in the coming years will be of profound importance. Meaningful policy action on India's energy challenges will strengthen national security, stimulate economic and social development and …	x			CCC	http://shaktifoundation.in/	aditi@shaktifoundation.in	@ShaktiFdn
Shan Shui Conservation Center	China	Asia							NA		NA		2007	w	to promote environmental protection policies at national and local levels and mainstream of public environmental awareness. Shanshui aims to promote the approaches of ecosystem-based mitigation and adaptation in China.	x			CCC	http://www.shanshui.org/	fangyi.y@gmail.com
Shinji Shumeikai	Japan	Asia							NA		NA		NA		promote a deeper understanding of our interconnectedness with the natural world and one another.	x			CCC	http://www.shumei-international.org/	http://shumei-international.org/about-us/contact-us/
South Asian Forum for Environment	India	Asia	5484000	INR	2015	85495.56	87034.48008	87034.48008	micro	27	small	2016	2004	v	in achieving sustainable development goals towards inclusive growth through participatory ‘change management’ and community governance in conserving nature capital to ensure equity reciprocity and social wellbeing.	x			CCC	http://www.safeinch.org/	amrita@safeinch.org	@Safenetconnect
South Central India Network for Development Alternatives	India	Asia	45580000	INR	2015	710592.2	723382.8596	723382.8596	micro		NA		1975	p	We believe, being together, strengthens and supports each other in the common goal of promoting sustainable development through people’s participation. While empowering and enabling the most under privileged & socially excluded sections of our society to actively participate in their own development, we also believe in members working together in order to draw strength and support from one anothe…	x			CCC	http://www.scindea.net/	scindea1@gmail.com, scindea1@rediffmail.com
Stichting Climate Action Network South Asia	India	Asia							NA		NA		NA		Climate Action Network South Asia (CANSA) is a coalition of 143 civil society organisations from 7 South Asian countries promoting equity and sustainable development in the design and development of an effective global strategy to reduce greenhouse gas emissions and ensure its implementation	x			CCC	http://www.cansouthasia.net/	info@cansouthasia.net
Sustainable Development Policy Institute	Pakistan	Asia	162000000	PKR	2015	1564920	1593088.56	1593088.56	micro	76	small	2016	1992	s	To catalyse the transition towards sustainable development, defined as the enhancement of peace, social justice and well-being, within and across generations.	x			CCC	http://sdpi.org/	main@sdpi.org	@SDPIPakistan
Sustainable Development Resource Center	Bangladesh	Asia							NA		NA		2000	v	Facilitate and support individuals, groups and society toward a knowledge based society through effective sharing and management of knowledge for sustainable development and life.	x			CCC	http://www.sdrcbd.info/	sdrcbd@gmail.com
Thailand Environment Institute	Thailand	Asia	106000000	THB	2012	3397300	3571297.8	3571297.8	small		NA		1993	s	The Thailand Environment Institute will serve as a respected research institute, a center of high-quality information and meaningful action committed to sustainable human development, by conducting research activities within and outside the country to benefit the conservation of natural resources and the environment, and by supporting and participating in the practical application of the research…	x			CCC	http://www.tei.or.th/index-en.html	info@tei.or.th
The Conservancy Association	China	Asia	20500000	HKD	2015	2644090	2691683.62	2691683.62	small		NA		2000	v	Safeguard the environmental resources in Hong Kong, China and the World by advocating policies, monitoring government, promoting environmental education and taking a lead in community participation. Enhance the quality of life of both current and future generations, and to ensure that Hong Kong shoulders her regional and global environmental responsibilities	x			CCC	https://www.cahk.org.hk/index.php
The Interfaith Center for Sustainable Development	Israel	Asia	158354	USD	2015	158354	161204.372	161204.372	micro	4	micro	2016	NA		to catalyze a transition to a sustainable, thriving, and spiritually-aware society through the leadership of faith communities	x			CCC	http://www.interfaithsustain.com/	http://www.interfaithsustain.com/contact/
The Small Earth Nepal	Nepal	Asia							NA	8	micro	2016	2001	v	to promote sustainable lifestyles through education and promotion of activities that reduce adverse impacts on the environment. SEN especially aims to motivate youth and students by organizing varieties of programs to motivate them through its Students-Teachers-Scientists (STS) network	x			CCC	http://www.smallearth.org.np/	info@smallearth.org.np
TOXICS LINK	India	Asia	980000	USD	2015	980000	997640	997640	micro	21	small	2016	1992	s	We are a group of people working together for environmental justice and freedom from toxins. We have taken it upon ourselves to collect and share information about the sources and dangers of poisons in our environment and bodies, as well as clean and sustainable alternatives for India and the rest of the world	x			CCC	http://toxicslink.org/	info@toxicslink.org	@toxicslink
Vasudha Foundation	India	Asia							NA	4	micro	2016	2010	x	Promote environment -friendly, socially just and sustainable models of energy by focusing on renewable energy and energy efficient technologies and lifestyle solutions. We believe in the conservation of Vasudha, which in Sanskrit means the Earth, the giver of wealth. We believe in the sustainable consumption of its bounties. And we believe in adopting green-ways for a good Earth	x			CCC	http://www.vasudha-foundation.org/	http://www.vasudha-foundation.org/contact-us/
Village Reconstruction and Development Project	India	Asia							NA	17	small	2016	2009	w	The mission of VRDP centers around strategic process to facilitate socially economically; educationally; culturally and politically disadvantaged people especially dalit, tribal, and in a special way all women exploited both in the family and in the society to make them empowered through concrete socio economic educational and political initiatives	x			CCC	http://www.vrdp.org/index.html	vrdpslm@gmail.com
Yayasan Pelangi	Indonesia	Asia							NA	9	micro	2016	1992	s	A global environmental think tank to form a society that self-governs and secures the quality of its natural resources and environment while pursuing socio-economic well-being that is equitable and democratic	x			CCC	http://www.pelangi.or.id/home	info@pelangi.or.id
Young Power in Social Action	Bangladesh	Asia							NA	82	small	2016	1985	r	YPSA exists to participate with the poor and vulnerable population with all commitment to bring about their own and society’s sustainable development	x			CCC	http://ypsa.org/	info@ypsa.org
Environmental Quality Protection Foundation	China	Asia	800000	USD	2016	800000	800000	800000	micro	6	micro	2016	1984	q	Here at EQPF, we believe the most effective way to improve environmental quality is through public supervision and participation. Hence, our mission is to educate the public about our environmental issues, involve them in our causes, and strive to promote the health and well-being of current and future generations.	x	x		CCC & CBD	http://www.eqpf.org/en/Site/index.html	info.eqpf@msa.hinet.net, chenic77@gmail.com, chiuhj.eqpf@gmail.com, yshsieh@gmail.com
Korean Federation for Environmental Movement	Republic of Korea	Asia							NA		NA		1993	s	to protect the environmental rights denoted in the constitution change environmentally hazardous industrial systems to a safe system, reduce pollution and advocate development of sustainable technology, publicize information regarding environmental issues, provide environmental education to all citizens, restore and preserve the quality of the air, water and ecosystems contribute to the developme…	x	x		CCC & CBD	http://www.kfem.or.kr/	arqus@kfem.or.kr
Third World Network	Malaysia	Asia							NA		NA		1984	q	is an independent non-profit international network of organizations and individuals involved in issues relating to development, developing countries and North-South affairs	x	x		CCC & CBD	http://www.twn.my/	twn@twnetwork.org
Future Forest	Republic of Korea	Asia							NA	14	small	206	2001	v	Future forest is a non-governmental organization devoted to saving the earth through a revolution in sustainability. Human explotation of the environment has rendered, and continues to render, our precious earth unsustainable. Desertification is now the most urgent threat human civilization faces. Future Forest was established in 2001 to save the earth from this horrific destined fate and to make…	x		x	CCC & CCD	http://www.futureforest.org/eng/page/ff/about_ff.asp	forest@futureforest.org	@futureforestorg
Global Environmental Forum - Kansai	Japan	Asia							NA		NA		1990	s	GEF-K aims to conserve and preserve the global environment through gathering wisdom, carrying out survey and research on global environmental issues and contributing to the solution of environmental problems. To that end, the organization does things as follows; 1) survey, research and proposal concerning global environment, (2) cooperation with other organizations related to the concrete policie…	x		x	CCC & CCD	http://www.global-kansai.or.jp/e/index2.htm
Keren Kayemet LeIsrael - The Jewish National Fund	Israel	Asia							NA		NA		1901	b	developing the land with a loving touch, strengthening the bond between the Jewish people and its homeland, responding to the needs of the country and preserving our natural and cultural heritage.	x		x	CCC & CCD	http://www.kkl-jnf.org/about-kkl-jnf/	contact@kkl.org.il
Neighbour Organization Nepal	Nepal	Asia	50000	USD	2012	50000	52560.82	52560.82	micro	49	small		1998	u	NEO-NEPAL envisions a Nepalese society where all people enjoy opportunities for their progress with justice, equality, peace and prosperity. Appropriate institutions would be in place to create a prosperous, just and forward looking society. NEO-NEPAL mission is to develop the entrepreneurship and self-governing institutions for improving the lives of the rural poor, particularly women, small far…	x		x	CCC & CCD	http://www.neonepal.org/	neonepal98@yahoo.com, neonepal98@gmail.com
New World Hope Organization	Pakistan	Asia	7291000	PKR	2015	70431.06	71698.81908	71698.81908	micro		NA		1996	u	New World Hope Organization exists to provide education, clean & nuisance free environment, climate change and natural disasters research, medical and humanitarian aid, or other services deemed necessary for the benefit of all people in need. New World Hope Organization (NWHO) is a nonprofit organization that works to provide assistance to people across the globe by offering humanitarian services…	x		x	CCC & CCD	http://www.newworldhope.org/	info@newworldhope.org	@new_world_hope
Regional Environmental Centre for Central Asia	Kazakhstan	Asia							NA	51	small	2016	2001	v	is to assist CAS’s in addressing their national and regional challenges in the sphere of nature conservation.	x		x	CCC & CCD	http://carececo.org/en/?lang=en	info@carececo.org	@recca_carec
Udyama	India	Asia							NA		NA		1997	u	Linking people together to work on rights based approach for collective actions towards reducing disaster risk (Natural, Climate and Manmade) and achieving livelihood, social justice and gender rights, equitable and sustainable development	x		x	CCC & CCD	http://www.udyama.org/	info.udyama@gmail.com
Watershed Organisation Trust	India	Asia	1700000	usd	2015	1700000	1730600	1730600	micro	180	small	2016	1993	s	To provide committed development support that motivates, energizes and empower individuals, groups, communities and other organizations to undertake integrated ecosystems development for enhancement of well-being on a sustainable basis	x		x	CCC & CCD	http://www.wotr.org/		@WOTRIndia
Aegean Forest Foundation	Turkey	Asia							NA		NA		1995	u	Aegean Forest Foundation strives to ensure the sustainability of Turkey’s forests for present and future generations. Aegean Forest Foundation is committed to creating a future where Turkey’s forests are sustained by the public that understand and values the social, economic, and environmental benefits they provide to our communities, our nation and the world.			x	CCD	https://www.egeorman.org.tr/en/	egeorman@egeorman.org.tr	@EgeOrmanVakf
CAMP Alatoo Public Foundation	Kyrgyzstan	Asia	24497252	KGS	2014	461528.2277	470758.7922	470758.7922	micro	21	small	2016	2004	v	CAMP Alatoo’s mission highlights two complementary and intrinsically linked goals: improving the livelihoods of Central Asian communities based on integrated natural resource management, and developing, adapting, and implementing our tools with global and local experience.			x	CCD	http://camp.kg/en/	secretary@camp.elcat.kg
Caucasus Environmental NGO Network	Georgia	Asia	2284630	GEL	2013	1373610.941	1423060.935	1423060.935	micro	25	small	2016	2000	v	CENN’s mission is to foster modern and sustainable development values and practices through bridging society and environment. We strive to build strong and responsible civil society, good governance and accountable business to safeguard our environment and improve people’s life.• Work with communities and business to develop sustainable solutions to existing challenges• Be innovative and pro-acti…			x	CCD	http://w3.cenn.org/wssl/	info@cenn.org
China Green Foundation	China	Asia							NA		NA		1985	r	· To promote activities of combating climate change including afforestation, forest management, decreasing deforestation and other activities associated with increasing carbon sink and reducing emissions.To spread relevant knowledge so as to strengthen public capacity of combating climate change. To support and perfect the Forest Effect Compensation Mechanism of China.			x	CCD	http://www.cgf.org.cn/en/	cgf@cgf.org.cn
ECOPEACE ASIA	Republic of Korea	Asia							NA		NA		2009	w	Realization of Asia's common future and ecological peace community EcopeaceAsia, which specializes in eco-peace making and nature conservation movement for the sustainable Aisa, has been established for practical participation to Asia's common future and enhancement of global cooperation through strengthening the bond among Asian country's civil society			x	CCD	http://www.ecopeaceasia.org/en	yes@ecopeaceasia.org
EcoPeace/Friends of the Earth Middle East	Israel	Asia							NA	60	small	2016	1994	s	EcoPeace is a project oriented NGO, using both a “top-down” (advocacy) approach coupled with a “bottom-up” (grass roots / community) strategy that has proven to be a very effective work model. We approach cross border environment and peacebuilding issues by first developing a regional strategy. We hire local researchers - Palestinian, Jordanian and Israeli - to gain a regional understanding as to…			x	CCD	http://www.foeme.org/www/?module=home	info@foeme.org
Emirates Environmental Group	United Arab Emirates	Asia							NA		NA		2001	v	To contribute positively to the advancement of sustainable development in Dubai and the UAE by acting as a focal point for people of all nationalities and ages concerned with environment protection and responsible waste management.			x	CCD	http://www.eeg-uae.org/	eeg@emirates.net.ae	@EEG_UAE
Forest for Life	Republic of Korea	Asia							NA		NA		NA		‘Forest for Life’ is an association of people dedicated to preserving forests, so that the present and future generations can live in a clean and healthy environment			x	CCD	www.forest.or.kr
Foresters' Association of Turkey	Turkey	Asia							NA	4	micro	2016	1924	e	The Foresters’ Association of Turkey intends to ensure the spread of love for forest, environment and nature through its operations since 1924 and intends it to be established, to raise the awareness of public, to ensure the improvement of science and technique of forestry, and to resolve the problems of forestry as per scientific principles by observing the requirements of country and nation and…			x	CCD	http://www.ormancilardernegi.org/en/index.asp	ormancilarder@ttmail.com	@ormancilarderne
Gram Bharati Samiti	India	Asia							NA	3	micro	2016	1984	q	To establish a society based on humanitarian, democratic values and ecologically balanced habitat, a society where every person can live in justice, dignity and freedom. Equal opportunities are available for all to live a peaceful life. A society, which honors every human being without any kind of discrimination based on caste, class, creed, color, religion or gender To organize people, increase …			x	CCD	http://www.gbsjaipur.org/aboutus_intro.php	gbsbsk@sancharnet.in
Grameena Vikas Samiti	India	Asia							NA		NA		1992	s	“Empowering deprived and vulnerable sections of society, particularly Tribals, Dalit, Backword class, Children and women, by protecting human rights, capacity building, mobilization of communities. Sustainable development of farmers through encouraging them to adopt various scientific and organic techniques to grow more food and promoting overall livelihood development.”			x	CCD	http://graminvikassamiti.in/	gvsdamoh@rediffmail.com, gvsmpindia@gmail.com
Gramin Vikas Trust	India	Asia	500603596.7	INR	2015	7804410.072	7944889.453	7944889.453	small	428	medium	2016	1992	s	To bring about sustainable improvement in living standards of rural poor and marginalized communities and empowering them to lead a dignified life. Providing poor and marginalized communities new but contextual opportunities, knowledge, skill and resources for enabling their engagement in optimal and productive farm and non-farm based income generating activities as well as improving their educat…			x	CCD	http://www.gvtindia.org/
Krityananand UNESCO Club	India	Asia	3006229	INR	2016	44702.62523	44702.62523	44702.62523	micro		NA		2004	v	To actively contribute to the social and economic development of the communities in which we operate and to be an organization that continu- ally respond to the changing social realities through the development and application of knowledge, towards development of sustainable society that promote and protects the equality, social justice and Human Rights . Our vision is also set of a community whe…			x	CCD	www.scribd.com/knunesco	knunesco@yahoo.com
Makhzoumi Foundation	Lebanon	Asia	5569712	USD	2015	5569712	5669966.816	5669966.816	small		NA		1997	u	Our ultimate mission is to empower Lebanese citizens – through improving their socioeconomic status, healthcare provisions, and environmental awareness and by encouraging their quest for education – enabling them to independently develop and progress their local communities to subsequently enhance the country’s civil society on a national scale. Evolution of the Lebanese civil society. Empowermen…			x	CCD	http://www.makhzoumi-foundation.org/	info@makhzoumifoundation.org	@makhzoumi
Nature Conservation Centre Foundation	Turkey	Asia	2353740	TRY	2015	868530.06	884163.6011	884163.6011	micro	11	small	2016	2004	v	Through wise use of sound science DKM aims to attain effective conservation of biodiversity and sustainable management of natural resources. - To achieve wide understanding and application of the principles of conservation science in nature conservation. - To establish biodiversity conservation as a core objective of all aspects of governance. - To increase capacity to deliver durable and effecti…			x	CCD	http://en.dkm.org.tr/who-we-are	dkm@dkm.org.tr, irem.tufekcioglu@dkm.org.tr	@DogaKorumaMrkz
Naurzum - Non-governmental Ecological Organisation	Kazakhstan	Asia	14000	USD	2016	14000	14000	14000	micro	13	small	2016	1995	u	The fundamental goal of “Naurzum” is to unite the efforts of its members in the name of nature conservation, harmonization between people and nature, assistance and development of protected areas and community ecological education.			x	CCD		naurzum@mail.ru, naurzum@glas.apc.org, naurzum@mail.kz
Negev Bar Kayma	Israel	Asia	350000	USD	2015	350000	356300	356300	micro	8	micro	2016	1998	u	To initiate, support and help the public in implementing activities to prevent environmental damage, rehabilitate damaged areas, and work to preserve the environment through education and discussion/negotiation between all relevant parties, including residents, local authorities and industry; to develop sound economic ventures and at the same time preserve our natural resources and environment. G…			x	CCD	http://negev.org.il/English/	bilha@negev.org.il
Noah's Ark Centre for the Recovery of the Endangered Species	Georgia	Asia	71134	USD	2007	71134	82802.35	82802.35	micro		NA		1989	r	The mission of the organization is to safeguard the biodiversity of Georgia and the South Caucasus, through conservation activities at national and local levels, based on sound science, sustainability principles and local participation. 1. Restoration and conservation of endangered species of Georgia 2. Conservation of ecosystems through improving management of protected areas as well as habitats…			x	CCD	http://www.nacres.org/	administrator@nacres.org, public.relations@nacres.org
Palestine Wildlife Society	State of Palestine	Asia							NA	9	micro	2016	1998	u	PWLS believes that conservation education is the main pillar in the conservation movement. Therefore it has worked intensively in the field of awareness and education with different sections. A result of its success was the inclusion of environmental studies in the national education curriculum. PWLS was also part of the National Biodiversity Strategy and Action Plan for Palestine in conjunction …			x	CCD	http://www.wildlife-pal.org/en/article/54/About-Us	pwls@wildlife-pal.org	@Wildlife_Pal
Philippine Rural Reconstruction Movement	Philippines	Asia							NA		NA		1952	k	PRRM envisions a world of equity and sustainability. The future is one where society is free of ignorance, poverty, disease, and powerlessness; and development takes place within the environment’s carrying capacity. To enhance the capacity of rural communities in the planning, advocacy and implementation of sustainable development, through an integrated program of education, livelihood, health, h…			x	CCD	http://www.prrm.org/	info@prrm.org
Regional Environmental Centre for the Caucasus	Georgia	Asia							NA		NA		2000	v	to assist in solving of environmental problems in the Caucasus region through the promotion of co-operation at national and regional level among NGOs, governments, business, local communities, and all other environmental stakeholders, in order to develop a free exchange of information, in line with the principles of the Aarhus Convention; offer assistance to all environmental NGOs and other stake…			x	CCD	http://www.rec-caucasus.org/	info@rec-caucasus.org
Rural Area Development Programme	Nepal	Asia							NA		NA		NA		working for the poor, disadvantaged and marginalized communities in the field of socio-economic development.			x	CCD
Rural Centre for Human Interests	India	Asia	3900000	INR	2015	60801	61895.418	61895.418	micro		NA		1980	q	Integrated Rural Development through People Centred Environmentally Sustainable Action. RUCHI lays great emphasis on ‘people’s power’. The consequence can be noticed in the environment of team spirit, collective experience, hard work and commitment in which and on the basis of which the whole organization runs. Very essentially this is manifested through the dedicated RUCHI team who proficiently …			x	CCD	http://www.ruchi.org.in/	info@ruchi.org.in, virjids@ruchi.org.in
Rural Development Foundation Pakistan	Pakistan	Asia	16000000	PKR	2015	154560	157342.08	157342.08	micro		NA		1978	p	is to act as a facilitator in order to make the people aware of their potentials as a force to undertake their development according to their own aspiration and priorities. The approach is "Village-Based People Centered Action Oriented Sustainable Agriculture & Rural Development".			x	CCD	http://www.rdf.org.pk/
Society for Conservation & Protection of Environment	Pakistan	Asia	38600000	PKR	2012	410704	431738.82	431738.82	micro		NA		1988	r	To protect environment at local, national and global level to implement Agenda21*, through advocacy, research, non-political, non-religious and non-racial approach			x	CCD	http://www.scope.org.pk/	http://www.scope.org.pk/contact.htm	@scopepakistan
The Dalit Welfare Association	Nepal	Asia							NA		NA		1994	s	a member-based movement-oriented non government organisation (NGO) of Dalit activists and is one of the largest Dalit human rights NGOs in Nepal. DWO is working to eliminate caste based discrimination and untouchability in Nepal through two principle approaches: through media advocacy and through its development programme.			x	CCD	www.dwo.org.np	dwo@wlink.com.np, infodwo@dwo.org.np
Turkiye Erozyonla Mucadele, Agaclandirma ve Dogal Varliklari Koruma Vakfi	Turkey	Asia	7180000	usd	2015	7180000	7309240	7309240	small		NA		1992	s	to create effective and conscious public opinion on environmental problems, specifically soil erosion, deforestation, desertification, climate change and biodiversity loss			x	CCD	http://www.tema.org.tr/web_14966-2_2/index.aspx	tema@tema.org.tr	@temavakfi
Union of Sustainable Development "Ecovision"	Georgia	Asia							NA	11	small	2016	2001	v	to support the establishment of the long-term vision and mentality, to implement the policy of efficient use of natural resources and therefore to reduce the negative impact of humans on nature.			x	CCD	http://www.ecovision.ge/eng	info@ecovision.ge
Yerala Projects Society	India	Asia							NA		NA		1976	p	To Support deprived families to satisfy their basic needs, build self sustaining community, bring all underdeveloped elements of the community in the stream of development. To assist people to improve their condition in economic, health, social and educational aspects; To give extension services in agriculture, horticulture, animal husbandry, artificial insemination, marketing of local produce. T…			x	CCD	http://www.yerala.org/index.php/	info@yerala.org	@yeralaproject
WWF	Switzerland	Europe	289000000	usd	2015	289000000	294202000	294202000	medium		NA		1961	m	WWF’s mission is to stop the degradation of the planet’s natural environment and to build a future in which humans live in harmony with nature, by: conserving the world’s biological diversity ensuring that the use of renewable natural resources is sustainable promoting the reduction of pollution and wasteful consumption	x	x	x	All	http://www.worldwildlife.org/	communications@wwfus.org
Albaeco	Sweden	Europe											1998	u	Albaeco’s mission is to communicate and apply the latest insights from sustainability science, with a focus on Nature’s importance to society and the economy. In all our efforts Albaeco focuses on how human societies depend on functioning ecosystems, and how societies influence the capacity of ecosystems to sustain human well-being. Target groups include policy-makers, businesses, civil society, …		x		CBD	http://www.albaeco.se/english/	info@albaeco.com
Association Orée	France	Europe							NA		NA		1992	s	· A unique, cross-sectional area promoting the exchange of experience and best practices, facilitating dialogue between businesses, local authorities, institutional organisations, scientists and associations · Influential and resourceful and in regular contact with institutions, public and professional bodies. In this respect Orée was consulted on eco-design, expertise and governance, industrial …		x		CBD	http://www.oree.org/en/index.html		@AssociationOree
Botanic Gardens Conservation International	United Kingdom of Great Britain and Northern Ireland	Europe	1080883	GBP	2015	1652183.71	1681923.016	1681923.016	micro	19	small	2016	1987	r	mobilise botanic gardens and engage partners in securing plant diversity for the well-being of people and the planet"		x		CBD	https://www.bgci.org/	info@bgci.org	?@bgci
Deutsche Forschungsgemeinschaft (DFG) -	Germany	Europe											NA		The DFG is the self-governing organisation for science and research in Germany. It serves all branches of science and the humanities. In organisational terms, the DFG is an association under private law. Its membership consists of German research universities, non-university research institutions, scientific associations and the Academies of Science and the Humanities.		x		CBD	https://www.dfg.de/	postmaster@dfg.de	@dfg_public
Earthmind	Switzerland	Europe							NA		NA		2006	w	Caring for our planet To sustain rising global prosperity and to make it inclusive, we need to engage all stakeholders in caring for our planet. At Earthmind, we support positive efforts by private, public and non-profit stakeholders to conserve and responsibly manage nature. We do this through verifying area-based conservation, sustainable wild trade, and biodiversity advisory services.		x		CBD	http://earthmind.org/	contact@earthmind.org	@Earthmind
EcoLomics International	Switzerland	Europe							NA		NA		2007	w	The purpose of EcoLomics International is to make a contribution toward an improved balance between inter-generational ecological objectives and more short-term economic priorities. The relationship between these two often disparate spheres is perceived as being dominated too much by the latter. This Web site is based on a scientifically sound approach and focuses on the promotion of this balance…		x		CBD	http://www.ecolomics-international.org/	urs.thomas@EcoLomics-International.org
ECOROPA	Germany	Europe							NA		NA		1976	p	Complex ecological interactions are not adequately addressed by addressing only one dimension of an environmental problem. Democracy and public information and participation are key at local and national levels. They need to be complemented, however, by international cooperation, wherever impacts cross national borders. North-South relations based on respect, fairness and justice are precondition…		x		CBD	http://www.ecoropa.info/	http://www.ecoropa.info/user/27/contact
Forest Stewardship Council (FSC)	Germany	Europe	31963000	USD	2016		31963000	31963000		76		2017	1993	s	FSC will promote environmentally appropriate, socially beneficial, and economically viable management of the world’s forests. FSC is the leading catalyst and defining force for improved forest management and market transformation, shifting the global forest trend toward sustainable use, conservation, restoration, and respect for all.		x		CBD	https://www.fsc.org/en	nfo@fsc.org	@FSC_IC
Friends of the Earth Germany	Germany	Europe	27800000	EUR	2015	30869120	31424764.16	31424764.16	medium	88	small	2014	1975	p	Above all, BUND’s focus is on how we want to live in the future. What constitutes a sustainable political approach which is environmentally-friendly and ensures the right to an equitable existence for both our children and the people in the southern hemisphere? BUND is effectively involved in working on the enormous challenges of environmental policy. Our commitment to foster the use of renewable…		x		CBD	http://www.bund.net/ueber_uns/bund_in_english/	info@bund.net	@bund_net
Institut du développement durable et des relations	France	Europe	4.5 Million	EUR	2016			4950000		44		2016	2002	v	IDDRI is an independent policy research institute and a multi-stakeholder dialogue platform that identifies the conditions and proposes tools to put sustainable development at the heart of international relations and public and private policies		x		CBD	https://www.iddri.org/en	iddri@iddri.org	@IDDRI_ThinkTank
Institute for Biodiversity Network	Germany	Europe											2012	x	The Intergovernmental Science-Policy Platform on Biodiversity and Ecosystem Services (IPBES) is an independent intergovernmental body, established by member States in 2012. The objective of IPBES is to strengthen the science-policy interface for biodiversity and ecosystem services for the conservation and sustainable use of biodiversity, long-term human well-being and sustainable development.		x		CBD	https://www.ipbes.net/	secretariat@ipbes.net	@IPBES
International Association for Falconry and the Conservation of Birds of Prey	Belgium	Europe							NA		NA		NA		Our organization is dedicated to the preservation of the ancient art of falconry, a hunting tradition defined as 'taking quarry in its natural state and habitat by means of trained birds of prey'. Preserving falconry involves maintaining not only the traditional culture that builds practical skills of empathy with animals, but also the conservation of raptors and their prey through Preservation O…		x		CBD	http://www.iaf.org/	info@iaf.org	@iaf_falconry
International Development Law Organization	Italy	Europe	32367951	EUR	2016		35823229.77	35823229.77					1983	q	We work to enable governments, empower people and strengthen institutions to realize justice, peace and sustainable development.		x		CBD	https://www.idlo.int/about-idlo	info@idlo.int	@IDLO
International Institute for Environment and Development	United Kingdom of Great Britain and Northern Ireland	Europe	17,875,785 1	GBP	2016			24221688		119		2016	1971	o	Our mission is to build a fairer, more sustainable world, using evidence, action and influence, working in partnership with others.		x		CBD	https://www.iied.org/	inforequests@iied.org	@IIED
International Union of Forest Research Organizations	Austria	Europe	1514837	EUR	2016			1666320					1892	a	Our Mission: to advance research excellence and knowledge sharing, and to foster the development of science-based solutions to forest-related challenges for the benefit of forests and people worldwide.		x		CBD	https://www.iufro.org/	office@iufro.org	@iufro
Network of Marine Protected Area Managers in the Mediterranean	France	Europe	1072383	EUR	2015	1190774.083	1212208.017	1212208.017	micro	7	micro	2016	1990	s	The MedPAN network's mission is to promote, through a partnership approach, the sustainability and operation of a network of Marine Protected Areas in the Mediterranean which are ecologically representative, connected and effectively managed to help reduce the current rate of marine biodiversity loss.		x		CBD	http://www.medpan.org/en/home	medpan@medpan.org
Public Research and Regulation Initiative	Netherlands	Europe								2			2004	v	The Public Research and Regulation Initiative PRRI is a world-wide initiative of public sector scientists active in modern biotechnology research for the common good. The objective of PRRI is to provide a forum for public researchers to be informed about and involved in international regulations pertaining to modern biotechnology. The main activities of PRRI are to raise awareness for the need fo…		x		CBD	https://prri.net/mission
Responsible Ecosystems Sourcing Planform	Switzerland	Europe	350000	usd	2016	350000	350000	350000	micro	5	micro	2016	2013	x	is to create positive environmental, social and economic impacts by fostering change towards the sustainable use of biodiversity and natural resources, based on effective collaboration between the cosmetics, fashion, jewellery industries and their key stakeholders.		x		CBD	http://www.resp.ch/	info@resp.ch	@RESPlatform
SEO/ Birdlife	Spain	Europe	4600000	EUR	2014	6113308	6235574.16	6235574.16	small		NA		1954	k	With birds as flag, biodiversity conservation with the participation and involvement of society		x		CBD	http://www.seo.org/		@SEO_BirdLife
The Union for Ethical BioTrade	Netherlands	Europe	615751	EUR	2016		681482.4193	681482.4193		12			2007	w	To support and validate best practices of companies committed to ethical sourcing and innovation of natural ingredients for the benefit of people and biodiversity.		x		CBD	https://www.ethicalbiotrade.org/about-uebt/
TRAFFIC International	United Kingdom of Great Britain and Northern Ireland	Europe	4590000	GBP	2014	7562529.9	7713780.498	7713780.498	small	100	small	2016	1976	p	to ensure that trade in wild plants and animals is not a threat to the conservation of nature.		x		CBD	http://www.traffic.org/	traffic@traffic.org	@TRAFFIC_WLTrade
World Association of Zoos and Aquariums	Switzerland	Europe											1935	h	WAZA is the voice of a global community of high standard, conservation-based zoos and aquariums and a catalyst for their joint conservation action. WAZA acts as a global communication platform for zoos and aquariums committed to conservation and to excellence in zoo and aquarium management.		x		CBD	https://www.waza.org/	secretariat@waza.org	@waza
Zoological Society London	United Kingdom of Great Britain and Northern Ireland	Europe			2016			115988000		906			1826		To promote and achieve the global conservation of animals and their habitats, through our innovative and inspiring science, education and conservation programmes in our zoos and around the world.		x		CBD
Ecologistas en Acción	Spain	Europe	1321307	EUR	2014	1755990.577	1791110.388	1791110.388	micro	8	micro	2016	1998	u	The organisation’s guiding principles are built around the core concept of social ecology, which views environmental problems and the global ecological crisis as rooted in an increasingly unsustainable and globalized model of economic production and consumption. Ecologistas en Acción works to develop campaigns that both denounce actions by the government, private corportions and individuals that …		x	x	CBD & CCD	http://www.ecologistasenaccion.org/	http://www.ecologistasenaccion.org/auteur1.html	@ecologistas
A SEED Europe	Netherlands	Europe	59359.7	EUR	2015	65913.01088	67099.44508	67099.44508	micro		NA		1992	s	Action for Solidarity, Equality, Environment and Diversity, (ASEED Europe) believe that people have the potential to change their lives and communities for the better and we aim to support and empower both groups and individuals who are striving to do so. We believe that the roots of the ecological destruction and poverty which is ravaging our planet today can be traced back to the colonial and i…	x			CCC	http://aseed.net/	info@aseed.net
ACT Alliance - Action by Churches Together	Switzerland	Europe	5165446	USD	2014	5165446	5266186.34	5266186.34	small	25	small	2016	2009	w	As churches and church-related organisations, we work together for positive and sustainable change in the lives of people affected by poverty and injustice through coordinated and effective humanitarian, development and advocacy work.	x			CCC	http://actalliance.org/	gsi@actalliance.org	@ACTAlliance
Action for a Global Climate Community	United Kingdom of Great Britain and Northern Ireland	Europe							NA		NA		2003	v	Action for a Global Climate Community (AGCC) is a non-profit organisation that convenes talks between government officials, climate specialists, and civil society groups over the world toward creating a “Global Climate Community” based on equity, solidarity and shared responsibility.	x			CCC	https://agcc.wordpress.com/about/
Agence régionale de l'environnement et des nouvelles energies d'Ile-de-France	France	Europe	4100000	EUR	2014	5448818	5557794.36	5557794.36	small	27	small	2015	1995	u	In the Île-de-France region, land-use planning, transportation, construction, housing, employment, training, and agriculture are all major challenges that are difficult to address without taking into account climate and energy-related issues. The cost of imported fossil fuels is massive: more than €20 billion is spent every year to meet the demands of households, local authorities and businesses …	x			CCC	http://www.areneidf.org/	http://www.areneidf.org/webform/formulaire-de-contact?nid=252	@ARENEIDF
Agence Régionale pour la Nature et de la Biodiversité d'ile de France - Natureparif	France	Europe	2454348	EUR	2015	2725308.019	2774363.564	2774363.564	small	20	small	2016	2008	w	Natureparif is the regional agency for nature and biodiversity in the Île-de-France (Paris Region). Our work aim at 1) contribute to a better knowledge and understanding of biodiversity trends through an observatory (http://cettia-idf.fr/bdd) + produce local indicators and 2) promote a better integration of biodiversity issues into society, economic activities and practices (green spaces manageme…	x			CCC	http://www.natureparif.fr/	http://www.natureparif.fr/contact	@Natureparif
Alofa Tuvalu	France	Europe	19266.8	EUR	2014	25605.19186	26117.2957	26117.2957	micro	1	micro	2014	2005	w	The primary objective was to assist Tuvalu, the earth's first sovereign nation faced with becoming totally uninhabitable within the next 50 years, to survive as a country. The ultimate goal : participate in an active, global movement to create tools for safeguarding our environment and hopes of a solution for us all. The idea was to start from this tiny example to develop a program of constructiv…	x			CCC	http://www.alofatuvalu.tv/	alofatuvalu@alofatuvalu.tv; gilliane@alofatuvalu.tv	@Fun_AlofaTuvalu
Architectures Sans Frontiers - Sweden	Sweden	Europe	280000	SEK	2016	32732	32732	32732	micro	0	micro	2016	2006	w	Arkitekter utan gränser is a nonprofit organization dedicated to promoting a sustainable built environment, locally and globally. Our values can be summarized in that all people have a right to a dignified life and a sustainable living. Arkitekter utan gränser brings together a growing group of architects, planners, designers, engineers, artists and others, who all want to use their skills and co…	x			CCC	http://www.arkitekterutangranser.se/	info@arkitekterutangranser.se
Artists Project Earth	United Kingdom of Great Britain and Northern Ireland	Europe							NA		NA		NA		We identify both the opportunities that enable people, especially in the world’s richest countries, to reduce their emissions and the obstacles that hold people back. We devise innovative and effective ways of communication that encourage people to share this experience. We recognise that individuals cannot make the required changes on their own. We aim to create a powerful and vocal community of…	x			CCC	http://apeuk.org/	http://apeuk.org/contact-us/	@artprojectearth
Association Française des Entreprises pour l'Environnement	France	Europe							NA	5	micro	2016	1992	s	· To plan ahead and analyse the issues, as an internationally recognised think tank and platform for expertise Our aim is to detect early signs of future regulatory changes, innovations or market standards. Our watch extends Europe-wide or further. To achieve this, EpE aims to develop wherever necessary open, constructive dialogue with other partners, such as research institutes, the academic wor…	x			CCC	http://www.epe-asso.org/en/nos-ambitions/	http://www.epe-asso.org/en/contact-us/	@epe_asso
Association Maud Fontenoy France	France	Europe							NA	13	small	2016	2008	w	AND IF ECOLOGY COULD HELP THE ECONOMY ?Maud Fontenoy and her Foundation’s team would like to suggest another view of ecology. Let’s be realistic and stop saying things that make people feel frightened or guilty. It’s time for action and sustainable investment! Declining biodiversity and increasing global warming represent the number one threat to humans. However, the Maud Fontenoy Foundation is t…	x			CCC	http://www.maudfontenoyfondation.com/en/home.html
Association Noé 21	Switzerland	Europe	312279.45	CHF	2016	317035.466	317035.466	317035.466	micro	18	small	2016	2003	v	Noé21 is an independent association of public utility founded in 2003 and based in Geneva, whose mission is to identify, evaluate and promote solutions to climate change, with a constructive approach. Noé21 is a competence center in the sense that it retains a critical look at the solutions it evaluated, and it focuses on both behavior change, innovative technology solutions and market instrument…	x			CCC	http://www.noe21.org/site/en	info@noe21.org
Association of German Teachers in Geography	Germany	Europe							NA		NA		1912	d	· supports the interests of geography education and environmental learning officially, · is committed to geographical and ecological education in all types of schools and fields of education, · insists on consistent lessons of the subject geography in all types of schools and on all grades. · coordinates the development of the subject in all types of schools of each German federal state. · foster…	x			CCC	http://vdsg.erdkunde.com/?p=17	neumann.gv@t-online.de
Basel Agency for Sustainable Energy	Switzerland	Europe							NA	14	small	2016	2001	v	BASE uses its unique combination of expertise to drive investment in sustainable energy and meet the challenge of climate change. We develop innovative ideas and tailored market-driven solutions for public and private organisations. With a strong global network of expert professionals and specialist organisations, we deliver effective solutions to each project.	x			CCC	http://energy-base.org/	info@energy-base.org	@energy_base
Bellona Foundation	Norway	Europe							NA	65	small	2016	1986	r	to meet and fight the climate challenges, through identifying and implementing sustainable environmental solutions. We work towards reaching a greater ecological understanding, protection of nature, the environment and health. Bellona is engaged in a broad specter of current national and international environmental questions and issues around the world.	x			CCC	http://bellona.org/	info@bellona.no	@Bellona_EU
Bianca Jagger Human Rights Foundation	United Kingdom of Great Britain and Northern Ireland	Europe							NA		NA		NA		defending human rights, ending violence against women and girls, addressing the threat of climate change, supporting the rights of indigenous peoples and defending the rights of future generations. These issues may seen unrelated but their causes and some of their solutions are interconnected.	x			CCC	http://www.biancajagger.org/	https://www.facebook.com/BJHRF/	@BiancaJagger
Bioclimate Research & Development Limited	United Kingdom of Great Britain and Northern Ireland	Europe							NA	16	small	2016	2002	v	Bioclimate addresses the needs of local communities through new approaches to natural resource management and enterprise development.	x			CCC	http://www.brdt.org/	info@brdt.org	@Bioclimate
BioRegional Development Group	United Kingdom of Great Britain and Northern Ireland	Europe							NA	32	small	2016	1994	s	Bioregional champions a better, more sustainable way to live. We work with partners to create better places for people to live, work and do business.	x			CCC	http://www.bioregional.com/	info@bioregional.com	@Bioregional
Borneo Tropical Rainforest Foundation	Switzerland	Europe							NA	5	micro		2004	v	· To establish and safeguard large protected areas in order to foster conservation of the tropical rainforests of Borneo and other threatened regions. · To provide efficient management, finance and infrastructure for the strict preservation of these protected areas as reservoirs of biological diversity for ecological, genetic, economic, scientific and educational purposes. · To raise awareness of…	x			CCC		contact@btrf.com
Both ENDS Foundation	Netherlands	Europe	9007655	EUR	2015	10002100.11	10182137.91	10182137.91	small	37	small	2016	1986	r	Both ENDS is an independent non-governmental organisation (NGO) that works towards a sustainable future for our planet. We do so by identifying and strengthening civil society organisations (CSOs), mostly in developing countries, that come up with sustainable solutions for environmental and poverty-related issues. Building on such effective alternatives, we create and support strategic networks c…	x			CCC	http://www.bothends.org/en/	info@bothends.org	@both_ends
Bread for the World	Germany	Europe	255417684.8	EUR	2015	283615797.2	288720881.5	288720881.5	medium	539	medium	2015	1959	l	Our work is rooted in the faith that bears witness to the world as God’s creation, in the love that encounters the Lord precisely in our disenfranchised and poorest neighbour, and in the hope that acts in accordance with God’s will in expectation of a just world. Bread for the World – Protestant Development Service considers itself part of the global Christian Community. We seek the cooperation w…	x			CCC	http://www.brot-fuer-die-welt.de/en/bread-for-the-world.html	kontakt@brot-fuer-die-welt.de	@BROT_furdiewelt
BUKO Agro Coordination	Germany	Europe							NA	5	micro	2016	1981	q	With our projects, publications and events we want to influence the agrarian development in a sustainable direction. We criticize the focus on the use of agro-chemistry as basis for agrarian productivities because it is not ecologically feasible in the long-term and it creates dependencies. We ask for closed nutrition circles, the protection of natural soil fertility, biodiversity and water. Farm…	x			CCC	http://www.agrarkoordination.de/laendernavigation/about-us/	infoagrarkoordination.de
CARE International	Denmark	Europe	630158000	EUR	2015	699727443.2	712322537.2	712322537.2	medium		NA		1945	j	CARE works around the globe to save lives, defeat poverty and achieve social justice. We seek a world of hope, tolerance and social justice, where poverty has been overcome and all people live with dignity and security.	x			CCC	http://www.care-international.org/	cisecretariat@careinternational.org	@CAREemergencies
CEE Bankwatch Network	Czech Republic	Europe	1745857	EUR	2014	2320209.036	2366613.217	2366613.217	small	44	small	2016	1995	u	... is an environmentally, socially and economically just world, built on solidarity, participation and respect for ecological limits. People enjoy fulfilling lives and are aware of and responsible for the consequences of their actions. To make this vision become reality, we are working to prevent the environmentally and socially harmful impacts of international development finance, and to promot…	x			CCC	http://bankwatch.org/our-work	main@bankwatch.org	@ceebankwatch
Centre for Preparation and Implementation of International Projects on Technical Assistance	Russian Federation	Europe							NA	10	micro	2016	1997	u	Our line of business is development, implementation and logistical support of scientific projects on water chemistry, biogeochemistry, ecology and environment management in the territory of the Russian Federation.	x			CCC	http://www.cppis.ru/	Zhulidov@cppis.ru, Tanya@cppis.ru
Chartered Institution of Water and Environmental Management	United Kingdom of Great Britain and Northern Ireland	Europe							NA		NA		1987	r	We are the only Royal Chartered professional body dedicated to the water and environment sector. We represent and support a community of thousands of members globally, dedicated to improving water and environmental management and associated social and cultural issues. Since 1895 our members have been the leading practitioners in improving the quality and management of water and the environment. T…	x			CCC	http://www.ciwem.org/	frontofhouse@ciwem.org	@CIWEM
ClientEarth	United Kingdom of Great Britain and Northern Ireland	Europe	4745573	GBP	2014	7818853.531	7975230.601	7975230.601	small	88	small	2015	2008	w	An Earth where people can achieve their full potential within a diverse, resilient biosphere. We use law as a tool to mend the relationship between human societies and the Earth. We work in Europe and beyond, bringing together law, science and policy to create practical solutions to key environmental challenges.	x			CCC	http://www.clientearth.org/	info@clientearth.org
Climate Action Network - Europe	Belgium	Europe	1240656	EUR	2015	1377624.422	1402421.662	1402421.662	micro	23	small	2016	NA		The vision of CAN is a world striving actively towards and achieving the protection of the global climate in a manner that promotes equity and social justice between peoples, sustainable development of all communities, and protection of the global environment. CAN unites to work towards this vision. CAN's mission is to support and empower civil society organisations to influence the design and de…	x			CCC	http://www.caneurope.org/	ania@caneurope.org	@CANEurope
Climate Concept Foundation	Germany	Europe	10188	EUR	2013	13529.35836	14016.41526	14016.41526	micro	4	micro	2016	2011	x	Our aim at the Climate Concept Foundation is to help preserving an environment that will continue to sustain plants, animals and the human race on our planet for centuries and millennia. That is why we have committed ourselves to environment and nature protection – on national and international level. At the core of our endeavours stands the challenge of climate change. The reason for this is qui…	x			CCC	http://www.climate-concept.org/	ackermann[@]climate-concept-foundation.org	@climate_concept
Climate Outreach Information Network	United Kingdom of Great Britain and Northern Ireland	Europe	210388	GBP	2013	329112.0523	340960.0862	340960.0862	micro	13	small	2016	2004	v	to ensure that climate change and its impacts are understood, accepted and acted uponacross the breadth of society. to engage people with climate change from their perspective – not ours.	x			CCC	http://climateoutreach.org/	info@climateoutreach.org	@ClimateOutreach
Climate Parliament	United Kingdom of Great Britain and Northern Ireland	Europe							NA	18	small	2016	NA		The Climate Parliament has been supporting MPs in their work on renewable energy for over five years, and has established a network of legislators from across Asia, Africa and Europe, all dedicated to tackling climate change. We believe that a fully decarbonised global energy supply can provide access to clean, reliable energy for all - all that's required is the political will to make it happen.	x			CCC	http://www.climateparl.net/	info@climateparl.net
Coeur de Forêt	France	Europe							NA	15	small	2016	2001	v	tree plantation and the creation of carbon wells water cycle protection development of agro-forestry and bio-dynamic uses traditional pharmacopeia valorization	x			CCC	http://www.coeurdeforet.com/	jeremie@coeurdeforet.com
Consumers International	United Kingdom of Great Britain and Northern Ireland	Europe	2529707	GBP	2015	3866783.635	3936385.74	3936385.74	small	26	small	2016	1960	m	Our vision is of a world where people can make informed choices on safe and sustainable goods and services and in which individual and collective Consumer Rights are secure and respected. We believe that: in order to live, all people consume - be it through the satisfaction of the most basic human need, through to considering complex financial products. the fundamental rights of all consumers are…	x			CCC	http://www.consumersinternational.org/	consint@consint.org	@Consumers_Int
Coordinadora de Organizaciones de Agricutores y Ganaderos	Spain	Europe							NA	19	small	2016	1998	u	Coordinating Unions and organizations representing Spanish farmers on the basis of operational structures, common goals, the agreements reached and the practice of solidarity. Coordinating the Spanish agricultural policy with the various regional policies relating to agriculture or rural areas statewide. Representing, managing, promoting and defending the general and specifics interests of the or…	x			CCC	http://www.coag.org/	coagmadrid@coag.org	@La_COAG
Council of German Forest Owners Association	Germany	Europe							NA	14	small	2016	1948	j	Conservation of use, protection and recreation functions of forests. Safeguarding the broad FOREST OWNERSHIP STRUCTURE IN GERMANY CREATING FAVOURABLE CONDITIONS FOR SUSTAINABLE MANAGEMENT OF FORESTS PRIORITY FOR native timber: CREATING OPTIMAL AND SUSTAINABLE VALUE ADDED	x			CCC	http://www.waldeigentuemer.de/	info@waldeigentuemer.de |
Danish Youth Association of Science	Denmark	Europe	422000	DKK	2016	62726.08	62726.08	62726.08	micro	0	micro	2016	1944	i	The mission of The Danish Youth Association of Science (abbreviated UNF) is to advocate and disseminate science and technology primarily among youth. UNF wish to support scientefic parts of general education of youth while being a gathering point for youth with scientific interests. UNF wants that youth becomes conscientious members of society with a critical approach to challenges and debates in…	x			CCC	https://unf.dk/english.php	bestyrelsen@unf.dk, jpt@unf.dk
Deutsche Gesellschaft fuer Internationale Zusammenarbeit	Germany	Europe	2142000000	USD	2015	2142000000	2180556000	2180556000	medium	17319	medium	2015	2011	x	We are the world’s leading provider of international cooperation services for sustainable development. We manage change. We work holistically, draw on extensive implementation experience and share responsibility for achieving objectives with our partners. We provide know-how. Our services are built on a wealth of regional and technical competence and tried and tested management expertise. We deve…	x			CCC	https://www.giz.de/en/html/index.html
Deutsche Gesellschaft für Vereinten Nationen e.V.	Germany	Europe							NA	8	micro	2016	1952	k	According to its charter, UNA-Germany strives to inform the German public in an impartial and critical manner about the aims, institutions and activities of the United Nations. It intends to increase interest in and awareness of current events in foreign and development policy, cultural and world economic policy as well as international relations and developments in general. UNA-Germany wants to …	x			CCC	http://www.dgvn.de/	info@dgvn.de
Development Fund Norway	Norway	Europe							NA		NA		NA		· Solidarity with oppressed and marginalized groups, future generations and partners. Diversity in both society and nature. Equality through a more even distribution of society's resources and power, collective and individual human rights and democratic government. Participation and openness towards positive cooperation and ensuring rights for society's weakest groups.	x			CCC	http://www.utviklingsfondet.no/en	post@utviklingsfondet.no
Diakonia	Sweden	Europe	475539000	SEK	2015	56389414.62	57404424.08	57404424.08	medium	214	small	2015	1966	n	Freedom Understood in terms of Christian belief, freedom means that no individual, group or power structure has the right to violate the human rights of another individual. Throughout Creation humans were given the freedom to choose between good and evil, and to take responsibility for their choices. From this perspective, Diakonia works for human rights. Each individual has the right to develop …	x			CCC	http://www.diakonia.se/
Eco Valley Foundation for Applied Sustainability	Hungary	Europe							NA	6	micro	2016	2008	w	The goal of our adjoining Eco Valley Program is to show everybody interested that one can achieve a quality life in a way that is sustainable on all levels, namely environmentally, economically and socially. Fields of activities of the foundation include the following areas: organic agriculture, land management, water management, waste management, renewable energies, sustainable construction, env…	x			CCC	www.ecovalley.hu	info@okovolgy.hu
Eco-Accord	Russian Federation	Europe							NA		NA		1992	s	Contribution to the process of transition to sustainable development by: searching new approaches and solutions for environmental, economic and social problems at global, national and local levels; raising broad public awareness on issues of environment and sustainable development.	x			CCC	http://www.ecoaccord.org/about_e.htm	accord@leadnet.ru
Ecosocial Forum Europe	Austria	Europe							NA	9	micro	2016	2001	v	The Ecosocial Forum is the platform for the Ecosocial Market Economy in Austria and Europe. Its aim is an efficient and, at the same time, socially and ecologically sustainable, balanced economy. The Ecosocial Forum works towards the real-political implementation of the Ecosocial Market Economy at regional, national and international level. It propagates thinking and acting beyond national fronti…	x			CCC	http://www.oekosozial.at/en/oekosoziales-forum/
Ecumenical Advocacy Alliance	Switzerland	Europe	788489	CHF	2014	862457.1531	879706.2962	879706.2962	micro		NA		2001	v	The Ecumenical Advocacy Alliance is an international network of churches and church-related organizations committed to campaigning together on common concerns. Current campaigns focus on HIV and AIDS and Food. Our advocacy includes raising awareness and building a movement for justice within the churches as well as mobilizing people of faith to lobby local and national governments, businesses, an…	x			CCC	http://www.e-alliance.ch/	eaa@e-alliance.ch
Energies 2050	France	Europe							NA		NA		2009	w	In a context of international news, often dense and brutal, showing many warning signals and repeated social, economic and environmental crises, sustainable development challenges, fight against climate change and energy issues take a very particular dimension. They challenge everyone of us on our individual lifestyles habits and on models that our modern societies have established as a reference…	x			CCC	http://energies2050.org/	http://energies2050.org/a-propos/nous-contacter/contactcontact-2/
Environmental Justice Foundation	United Kingdom of Great Britain and Northern Ireland	Europe	693362	GBP	2013	1084633.11	1123679.902	1123679.902	micro		NA		NA		To protect people and planet EJF strives to: Protect the natural environment and the people and wildlife that depend upon it by linking environmental security, human rights and social need. Create and implement solutions where they are needed most – training local people and communities who are directly affected to investigate, expose and combat environmental degradation and associated human righ…	x			CCC	http://ejfoundation.org/	info@ejfoundation.org.	@ejfoundation
Environment-People-Law	Ukraine	Europe	9802341.93	UAH	2015	451005.7522	459123.8557	459123.8557	micro	20	small	2016	1994	s	Mission of the organization is to establish the rule of law for environmental protection.	x			CCC	http://epl.org.ua/en/	office@epl.org.ua
ETC Foundation	Netherlands	Europe	1152000	EUR	2013	1529821.44	1584895.012	1584895.012	micro	39	small	2016	1980	q	sustainable development of people and environment, in a global context, based on local circumstances and local initiatives”. This vision drives and motivates ETC staff. “to operate as a vibrant, innovative and information-sharing organisation which, through capacity building, advice, and facilitation of change processes and thematic networks, contributes to ecological sound, socially equitable, g…	x			CCC	http://www.etc-international.org/	info@etcnl.nl
Etc Terra	France	Europe	2008002	EUR	2014	2668594.498	2721966.388	2721966.388	small	21	small	2014	2012	x	Our mission is to design, develop and lead projects that preserve the environment while contributing to the local economy. Our projects are designed to be economically viable, scalable and replicable across developing countries.	x			CCC	http://www.etcterra.org/fr/
European Bureau for Conservation and Development	Belgium	Europe							NA	6	micro	2016	1989	r	Founded in 1989, EBCD is an international environmental non governmental organization (NGO) based in Brussels, with the main objective to promote the conservation and sustainable use of natural renewable resources both in Europe and worldwide. It supports science based solutions, full stakeholder participation, due consideration for the socio-economic aspects and for cultural diversity.	x			CCC	http://ebcd.org/	ebcd.info@ebcd.org
European Climate Foundation	Netherlands	Europe	34018000	EUR	2015	37773587.2	38453511.77	38453511.77	medium	76	small	2016	2008	w	A low-carbon society for prosperity and energy security The European Climate Foundation (ECF) – a ‘foundation of foundations’ – was established in early 2008 as a major philanthropic initiative to help Europe foster the development of a low-carbon society and play an even stronger international leadership role to mitigate climate change. Supporting the development of a low-carbon society In a low…	x			CCC	https://europeanclimate.org/	info@europeanclimate.org.
European Consumers' Organisation	Belgium	Europe	3751000	EUR	2015	4165110.4	4240082.387	4240082.387	small	44	small	2016	1962	m	It is our mission to bring together consumer organisations of the European Union and other European countries in order to promote, defend and represent the interests of European consumers in the elaboration and implementation of European Union policies with the European Union institutions and with other bodies. BEUC supports the empowerment of consumers through competitive markets, but complement…	x			CCC	http://www.beuc.eu/	press@beuc.eu	@beuc_1_0
European Environmental Bureau	Belgium	Europe	3043098	EUR	2014	4044216.38	4125100.708	4125100.708	small	36	small	2014	1974	o	Prosperity and Peace is secured for all, which depends on a rich, clean and healthy environment. Responsible societies respect the carrying capacity of the planet and preserve it for future generations, including its rich biodiversity. Effective environmental policies and sustainable development have priority over short-term objectives that only serve the current generation or certain sections of…	x			CCC	http://www.eeb.org/	eeb@eeb.org
European Federation for Transport and Environment	Belgium	Europe	3724008	EUR	2015	4135138.483	4209570.976	4209570.976	small	37	small	2016	1990	s	Transport & Environment’s mission is to promote, at EU and global level, a transport policy based on the principles of sustainable development. Transport policy should minimise harmful impacts on the environment and health, maximise efficiency of resources, including energy and land, and guarantee safety and sufficient access for all.	x			CCC	https://www.transportenvironment.org/about-us		@transenv
European Landowners Organisation	Belgium	Europe							NA	21	small	2016	1972	o	ELO is committed to promoting a sustainable and prosperous countryside and to increasing awareness relating to environmental and agricultural issues. Engaging various stakeholders, ELO develops policy recommendations and programmes of action. ELO organises interdisciplinary meetings gathering together key actors from the rural sector and policy makers at the local, regional, national and European…	x			CCC	http://www.europeanlandowners.org/	elo(at)elo.org	@EULandownersOrg
European Water Partnership	Belgium	Europe							NA	3	micro	2016	2006	w	Provide an open and independent forum to discuss innovative management, technological and financial solutions; Mobilize funding methods for water and develop new procurement approaches; Stimulate and support cooperation between members; Put water on the mainstream political and media agenda, improving awareness of the urgency of water challenges among policy makers and business; Promote the achie…	x			CCC	http://www.ewp.eu/
European Youth Forest Action	Germany	Europe							NA		NA		1986	r	Capacity building: Supporting groups develop the skills to gain access to the tools, funding and training to articulate, debate and enact their ideas. Civic engagement and participatory processes: Supporting grassroots groups to critically engage with existing decision-making processes and politics, while also developing egalitarian and participatory alternatives. East-West cooperation: Developin…	x			CCC	http://eyfa.org/
Ev-K2-CNR Committee	Italy	Europe							NA	37	small	2016	1989	r	Become recognized for contributions made to the resolution of complex global problems concerning the environment, health and socio-economic development.Provide specialized scientific support for sustainable development in high altitude areas, promoting environmental conservation and a better quality of life for local populations	x			CCC	http://www.evk2cnr.org/cms/	evk2cnr@evk2cnr.org
Fauna & Flora International	United Kingdom of Great Britain and Northern Ireland	Europe	20729083	GBP	2015	31685439.82	32255777.74	32255777.74	medium		NA		1903	b	To act to conserve threatened species and ecosystems worldwide, choosing solutions that are sustainable, based on sound science and take into account human needs.	x			CCC	http://www.fauna-flora.org/	info@fauna-flora.org	@FaunaFloraInt
Federation of Young European Greens	Belgium	Europe	241707.1	EUR	2014	321223.9018	327648.3798	327648.3798	micro	3	micro	2016	NA		FYEG is the European umbrella organisation for Young Green organisations from all over the continent, from Georgia to Ireland and from Cyprus to Norway. Our 42 member organisations comprise various backgrounds: local ecological groups, student unions, youth wings of Green parties and Green Youth NGOs. In addition, we are also the independent, official youth wing of the European Green Party (EGP)	x			CCC	http://www.fyeg.org/	office@fyeg.org	@FYEG
FERN	United Kingdom of Great Britain and Northern Ireland	Europe	2827359	EUR	2015	3139499.434	3196010.423	3196010.423	small	17	small	2015	1995	u	The world’s fast-dwindling forests are being destroyed in a multitude of ways: cleared for mining, invaded for agriculture plantations, degraded by logging, drowned by reservoirs and subdivided by roads and pipelines. The exact threats vary with time and place. But in each case, the root causes are unjust power structures that promote the short-term interests of elites over the long-term needs of…	x			CCC	http://www.fern.org/	emilie@fern.org	@Fern_NGO
Finn Church Aid Foundation	Finland	Europe	47300000	EUR	2015	52521920	53467314.56	53467314.56	medium	290	medium	2015	1947	j	Action for human dignity. Changing the world through support for people in the most vulnerable situations. Finn Church Aid is a rights-based actor. FCA believes in the intrinsic human dignity and equal value of every human being, and is committed to a rights-based approach. This means that the promotion of equal human rights for all is the main objective of all our work. Our actions are guided by…	x			CCC	https://www.kirkonulkomaanapu.fi/en/us/our-values-mission-and-vision/	fca(at)kua.fi	@Ulkomaanapu
Finnish Air Pollution Prevention Society	Finland	Europe							NA		NA		1976	p	Finnish Air Pollution Prevention Society (FAPPS) is a Non-Governmental non-profit Organization with a mission to promote cleaner air. FAPPS promotes independent, interest-free, science based knowledge on air pollution and climate issues, to support policy making and facilitating communication between the stakeholders.	x			CCC	https://isy.fi/toiminta/finnish-air-pollution-prevention-society/	sihteeri@isy.fi
Finnish NGO Platform KEPA	Finland	Europe							NA	73	small	2015	1985	r	“KEPA brings together and inspires the Finnish civil society to act courageously for a just world.” KEPA is both a cooperation organisation and a special interest group. It gives support and creates space for its member organisations in their work to eradicate global poverty and inequality by uniting and strengthening them. At the same time it defends their operating conditions. KEPA aggregates t…	x			CCC	http://www.kepa.fi/international/english	info@kepa.fi
Forests of the World	Denmark	Europe	21193000	DKK	2015	3155213.84	3212007.689	3212007.689	small	16	small	2016	1982	q	In order to reach our vision; Forests of the world proposes: Ensure the ecological, social and economical sustainable use of the forests of the world to preserve and regenerate diverse and valuable forest. Support the indigenous people and other forest communities in the fight for the right to live in dignity so they can preserve their forest and lifestyle. Commit citizens to nature, to include f…	x			CCC	https://www.verdensskove.org/en/node/35454	info@verdensskove.org	@verdensskove
Forests Philanthropy Action Network	United Kingdom of Great Britain and Northern Ireland	Europe							NA		NA		2008	w	It exists to encourage donors and funders to take an interest in protecting and enhancing forests; to foster informed debate on forest issues; and to produce research-based guidance for trusts, foundations and individual donors who want to support effective action on forests.	x			CCC	http://www.forestsnetwork.org/	info@proforest.net
Forum for the Future	United Kingdom of Great Britain and Northern Ireland	Europe	4981566	GBP	2015	7614572.709	7751635.018	7751635.018	small	75	small	2016	1996	u	We have helped numerous businesses, governments, organisations and communities find ways to create a practical, profitable and sustainable future, and we are dedicated to helping even more of them achieve this goal in the years ahead.	x			CCC	https://www.forumforthefuture.org/
Foundation for Strategic Environmental Research	Sweden	Europe	3108000000	SEK	2014	454234200	463318884	463318884	medium		NA		1994	s	To identify strategic areas for research initiatives, Mistra has an idea process for designing and developing research programmes. Mistra imposes stringent requirements in terms of the practical use of findings from research programmes and other investments, and their contributions to work for sustainable development. The requirement that investments in research programmes and other initiatives s…	x			CCC	http://www.mistra.org/en/mistra.html	mail@mistra.org	@MistraForskning
Franciscans International	Switzerland	Europe	1182818	CHF	2015	1229953.297	1252092.457	1252092.457	micro		NA		1989	r	A global community in which the dignity of every person is respected, resources are shared equitably, the environment is sustained, and nations and peoples live in peace. We are a Franciscan voice at the UN protecting the vulnerable, the forgotten, and the wounded earth through advocacy	x			CCC	http://franciscansinternational.org/home/	geneva@fiop.org	@FI_Geneva
GERMANWATCH	Germany	Europe	3012460.47	EUR	2014	4003499.715	4083569.71	4083569.71	small	44	small	2016	1991	s	Observing. Analysing. Acting. We actively promote North-South equity and the preservation of livelihoods. We observe, analyse and act. In doing so, we focus on the politics and economics of the North with their worldwide consequences. The situation of marginalised people in the South is the starting point of our work. Together with our members and supporters as well as with other actors in civil …	x			CCC	https://germanwatch.org/en/home	info@germanwatch.org
Global Climate Forum e.V.	Germany	Europe							NA		NA		2001	v	Human greenhouse gas emissions change the Earth's climate in ways that the changed climate may dangerously interfere with humankind. Climate change is therefore considered to be one of the biggest challenges facing humanity. No single solution will suffice to deal with it. This challenge has to be jointly tackled by science, policy, business and industry, NGOs, and the general public. Numerous ac…	x			CCC	http://www.globalclimateforum.org/index.php?id=about	info(at)globalclimateforum.org
Global Ecovillage Network	Germany	Europe							NA	7	micro	2016	1995	u	GEN consists of a constantly expanding network of intentional com­munities, ecovillages and national ecovillage networks, bridging all cultures and continents. GEN envisions the emergence of a diverse yet shared global pool of wisdom for sustainable living. GEN believes that the most underutilised resource we have is the good intentions and creativity of citizens and our willingness to make a dif…	x			CCC	http://gen-europe.org/about-us/index.htm	info(at)gen-europe.org
Global Greens (Verts Mondiaux)	Belgium	Europe							NA		NA		2001	v	With members in over 90 countries, the Greens are the world's fastest growing political family. We work for change inside and outside the world's parliaments and haveelected representatives in all corners of the world at local, state and national level, and in the European Parliament. The Global Greens are organised into four federations in the Americas, Africa, Europe and Asia-Pacific. We aim to…	x			CCC	https://www.globalgreens.org/	secretary@globalgreens.org.	?@globalgreens
Global Justice Now	United Kingdom of Great Britain and Northern Ireland	Europe	1524186	GBP	2015	2329794.51	2371730.811	2371730.811	small	29	small	2016	1970	o	Global Justice Now is a democratic social justice organisation working as part of a global movement to challenge the powerful and create a more just and equal world. We mobilise people in the UK for change, and act in solidarity with those fighting injustice, particularly in the global south.	x			CCC	http://www.globaljustice.org.uk/	offleyroad@globaljustice.org.uk	@GlobalJusticeUK
Global Legislators Organisation for a Balanced Environment	Belgium	Europe							NA		NA		1989	r	GLOBE's mission is to create a critical mass of legislators that can agree and advance common legislative responses to the major global sustainable development challenges. To achieve this mission GLOBE promoted the establishment of a Climate Legislation Initiative. This was agreed at the first World Summit of Legislators held in Brazil in June 2012. At the conclusion of the Summit 300 legislators…	x			CCC	http://globelegislators.org/		@GLOBE_intl
Global Risk Forum GRF Davos	Switzerland	Europe							NA	7	micro	2016	NA		The Global Risk Forum GRF Davos promotes the worldwide exchange of know-how and expertise, creates solutions and fosters good practices in integrative risk management and climate change adaptation. We aim to improve the understanding, assessment and management of disasters and risks affecting human safety, security, health, the environment, critical infrastructures, the economy and society at lar…	x			CCC	http://grforum.org/	info(at)grforum.org	?@GRFDavos
Global Witness Limited	United Kingdom of Great Britain and Northern Ireland	Europe	9124000	GBP	2015	13946490.2	14197527.02	14197527.02	medium	93	small	2015	1995	u	Many of the world’s worst environmental and human rights abuses are driven by the exploitation of natural resources and corruption in the global political and economic system. Global Witness is campaigning to end this. We carry out hard-hitting investigations, expose these abuses, and campaign for change. We are independent, not-for-profit, and work with partners around the world in our fight for…	x			CCC	https://www.globalwitness.org/en/	mail@globalwitness.org	@Global_Witness
GoodPlanet	France	Europe	5916712	EUR	2015	6569917.005	6688175.511	6688175.511	small	27	small	2016	2005	w	TAKING ACTION: BECAUSE THE BEST IS YET TO COME… Each one of us, whether a private individual, a company or a local authority, can take action in our own way to make the world a more humane, fairer and more generous place. It is essential for everyone to get on board to tackle present and future ecological and human challenges, but above all if we are to be able to live together. With this in mind…	x			CCC	https://www.goodplanet.org/en/	contact@goodplanet.org	@GoodPlanet_
GreenFacts ASBL	Belgium	Europe							NA		NA		2001	v	Our Mission is to bring the factual content of complex scientific consensus reports on health and the environment to the reach of non-specialists.	x			CCC	http://www.greenfacts.org/en/index.htm	greenfacts@cogeneris.eu	@GreenFactsOrg
Groupe de recherche et d'echanges technologiques	France	Europe	28200000	EUR	2015	31313280	31876919.04	31876919.04	medium	771	medium	2016	1976	p	acts from work on the ground all the way up influencing policy, with the aim of providing durable and innovative answers to the challenges of poverty and inequalities. Its professionals provide lasting, innovative solutions for fair development in the field and work to positively influence policy.	x			CCC	http://www.gret.org/?lang=en	gret@gret.org	@Gret_ONG
Groupe Energies Renouvelables, Environnement et Solidarités	France	Europe	9670720	EUR	2015	10738367.49	10931658.1	10931658.1	medium	237	small	106	1976	p	A world of solidarity and justice where the principles of sustainable development are reflected in a preserved, healthy, diverse environment, and where everyone can be respected and play an active role in their own future. Help to preserve the environment, limit climate change and its consequences, reduce fuel poverty and improve living conditions. GERES offers energy solutions as both a vector o…	x			CCC	http://www.geres.eu/en/	contact@geres.eu	@GERES_en
Health and Environment Alliance	Belgium	Europe							NA	15	small	2016	2003	v	Our aim is to promote public health through a healthy environment in Europe and beyond. Our commitment to this mission is outlined in our strategic goals, which are: Strengthening and utilising the knowledge on environment and health links to promote and support precautionary policy-making Mobilising multidisciplinary constituencies for advocacy on environment and health issues Ensuring the organ…	x			CCC	http://www.env-health.org/about-us/our-mission/	info@env-health.org	@HealthandEnv
Heinrich Böll Foundation	Germany	Europe	55237882	EUR	2015	61336144.17	62440194.77	62440194.77	medium		NA		1997	u	The Heinrich Böll Foundation is part of the Green political movement that has developed worldwide as a response to the traditional politics of socialism, liberalism, and conservatism. Our main tenets are ecology and sustainability,democracy and human rights, self-determination and justice. We place particular emphasis on gender democracy, meaning social emancipation and equal rights for women and…	x			CCC	https://www.boell.de/en	info@boell.de	@boell_stiftung
HELIO International	France	Europe	124460	EUR	2011	173301.8378	185947.83	185947.83	micro		NA		NA		In a context of the global economic crisis and accompanying recession, the choice of transition towards a low-carbon based economy offers considerable opportunity to develop long-term sustainable, economic alternatives. HELIO has a part to play in the current debate on developing strategies to ensure this sustainable transition.	x			CCC	http://www.helio-international.org/	helio (at) helio-international.org	@HELIOInt
Helvetas Swiss Intercooperation	Switzerland	Europe							NA		NA		NA		We support poor and disadvantaged women, men and communities in developing and transition countries in their efforts to improve their living conditions. Through development cooperation, we support women and men in improving their livelihoods themselves in a sustainable manner. We promote equitable access to the resources and services necessary for life and thus contribute to overcoming the root c…	x			CCC	https://www.helvetas.de/en/	info@helvetas.org
Initiative Développement	France	Europe	4500000	EUR	2010	5973615	6611833.2	6611833.2	small	190	small	2016	1994	s	promoting individual and community autonomy by fostering the emergence and reinforcement of local actors; supporting all forms of human development, particularly social and economic, through concrete and lasting action. Our commitments fall into three main interwoven missions: Developing and strengthening capacity of local partners: we instigate the formation of local organisations and enterprise…	x			CCC	http://www.id-ong.org/	id@id-ong.org	@ONGIDpoitiers
Institut de recherche sur l'environnement	France	Europe							NA	74	small	2016	1973	o	Research programs conducted at Cired focus on the relationships between environment, natural resources and development, with focus on three key domains: energy, urban infrastructure, and agriculture and forestry---which imposes a constant dialogue between social sciences, natural sciences and engineering knowledge. To do so, the research team is pluridisciplinary, with people from diverse intelle…	x			CCC	http://www.centre-cired.fr/index.php/en/		@cired8568
Institut Veolia	France	Europe							NA	5	micro	2015	2001	v	The Institute’s mission, to be an instigator of new ideas and a platform for dialogue on subjects at the interface between environment and society, meshes with the present needs at a time when the challenges to be met, whether global or local, call for innovative approaches, decisions and alliances. In order to address subjects such as the future of cities, scarcity of resources, management of th…	x			CCC	http://institut.veolia.org/en	contact-institut.ve(at)institut.veolia.org	@InstitutVeolia
Institute for Environmental Security	Netherlands	Europe							NA	3	micro	2016	2002	v	The Institute's mission is: "To advance global environmental security by promoting the maintenance of the regenerative capacity of life-supporting eco-systems." Its multidisciplinary approach integrates the fields of science, diplomacy, law, finance and education. Activities are designed to provide policy-makers with a methodology to tackle environmental security risks in time, in order to safegu…	x			CCC	http://www.envirosecurity.org/	http://www.envirosecurity.org/about/contact.php
Institute for European Environmental Policy	United Kingdom of Great Britain and Northern Ireland	Europe	2146097	GBP	2013	3357160.998	3478018.794	3478018.794	small	31	small	2016	1980	q	Our aim is to contribute to a growing depth of knowledge about Europe and the environment and to analyse and present policy options. We undertake research and consultancy on the development, implementation and evaluation of environmental and environment-related policies in Europe and the world beyond it. Our focus on European policy making is shared by few and we have a reputation based on being …	x			CCC	http://www.ieep.eu/	jlindblad@ieep.eu	@IEEP_eu
Institute for Public Policy Research	United Kingdom of Great Britain and Northern Ireland	Europe	4407193	GBP	2015	6736614.86	6857873.928	6857873.928	small	44	small	2016	1988	r	Our purpose is to conduct and promote research into, and the education of the public in, the economic, social and political sciences, science and technology, the voluntary sector and social enterprise, public services, and industry and commerce.	x			CCC	http://www.ippr.org/	info@ippr.org	@IPPR
Instituto de Ecología y Antropología de Acción	Germany	Europe							NA	0	micro	2016	1987	r	The institute for ecology and action ethnology wants to create a lobby for not societies that do not live in the industrialized civilization. It wants to be forum for indigenous people, researcher and other active persons. We support indigenous people protecting their livelihoods, their rights and their culture. The resistance against continuing ecological and cultural destruction in countries in…	x			CCC	http://www.infoe.de/web/	vorstand@infoe.de
Interchurch Organization for Development Cooperation	Netherlands	Europe	74873396	EUR	2015	83139418.92	84635928.46	84635928.46	medium	393	medium	2015	1964	m	The number of people living under the absolute poverty line of 1,25 dollar per day is decreasing. That is the good news. But almost 1 billion people live still in extreme poverty and hunger. 2 billion people experience malnutrition. Moreover the gap between rich and poor is growing. Many people, and young people not in the least, are excluded from economic and social opportunities. Their basic hu…	x			CCC	http://www.icco-cooperation.org/en/About	info@icco.nl
International Council for Science	France	Europe	3963117	EUR	2015	4400645.117	4479856.729	4479856.729	small	30	small	2016	1931	g	ICSU’s mission is to strengthen international science for the benefit of society. To do this, ICSU mobilizes the knowledge and resources of the international science community to: Identify and address major issues of importance to science and society. Facilitate interaction amongst scientists across all disciplines and from all countries. Promote the participation of all scientists—regardless of …	x			CCC	http://www.icsu.org/	secretariat@icsu.org
International Council of Women	France	Europe							NA		NA		1888	a	To unite National Councils of Women’s non-governmental organizations from all parts of the world for action to improve the status of women and the well-being of society	x			CCC	http://www.icw-cif.com/	icw.jskim@gmail.com, icw.secretariat@gmail.com
International Friends of Nature	Austria	Europe	510741	EUR	2015	567126.8064	577335.0889	577335.0889	micro	8	micro	2016	1895	a	Naturefriends are internationally, ecologically and socially minded Environmental protection and social justice are the causes espoused by the Naturefriends movement, which is global in character and democratic in structure. The focus of Naturefriends activities is on designing and implementing sustainability schemes for the environment and for the society at regional, national and international …	x			CCC	http://www.nfi.at//index.php?lang=en
International National Trusts Organisation	United Kingdom of Great Britain and Northern Ireland	Europe	37553	GBP	2014	61872.69833	63110.1523	63110.1523	micro	1	micro	2014	2007	w	NTO is an international network of National Trusts and similar non-governmental organisations, globally diverse but united by a shared commitment to conserving and sustaining our shared heritage – built and natural, tangible and intangible. Through cooperation, coordination and comradeship between the international community of National Trusts, INTO works to develop and promote best conservation …	x			CCC	https://intoorg.org/	info@intoorg.org
International Network for Sustainable Energy	Denmark	Europe							NA		NA		1992	s	INFORSE is a global network of independent non-governmental organisations working for sustainable energy solutions to reduce poverty and protect the environment.	x			CCC	http://www.inforse.dk/	inforse@inforse.org	@INFORSE_org
International Planned Parenthood Federation	United Kingdom of Great Britain and Northern Ireland	Europe	126100000	USD	2014	126100000	128622000	128622000	medium	369	medium	2014	1952	k	All people are free to make choices about their sexuality and well-being, in a world free of discrimination. Building on a proud history of more than 60 years of achievement, we commit to lead a locally owned, globally connected civil society movement that provides and enables services and champions sexual and reproductive health and rights for all, especially the under-served.	x			CCC	http://www.ippf.org/	info@ippf.org	@ippf
International Policy Network	United Kingdom of Great Britain and Northern Ireland	Europe							NA	11	small	2016	NA		Policy Network is an international thinktank and research institute. Its network spans national borders across Europe and the wider world with the aim of promoting the best progressive thinking on the major social and economic challenges of the 21st century. Our work is driven by a network of politicians, policymakers, business leaders, public service professionals, and academic researchers who w…	x			CCC	http://www.policy-network.net/	info@policy-network.net	@policynetwork
International Solar Energy Society e.V.	Germany	Europe							NA	5	micro	2016	1954	k	ISES has a track record of strongly supporting the solar industry, helping shape public opinion through education and outreach activities and providing informed comment on global issues.	x			CCC	https://ises.org/who-we-are/about-ises/	hq(at)ises.org
International Solid Waste Association	Austria	Europe	1431000	EUR	2015	1588982.4	1617584.083	1617584.083	micro	13	small	2016	1970	o	To Promote and Develop Sustainable and Professional Waste Management Worldwide sustainable production and consumption Support to developing and emerging economies Advancement of waste management through education and training Promoting appropriate and best available technologies and practices Professionalism through its programme on professional qualifications.	x			CCC	http://www.iswa.org/	iswa(at)iswa.org	@ISWA_org
International Work Group for Indigenous Affairs	Denmark	Europe	2653340	DKK	2015	395029.2592	402139.7859	402139.7859	micro	21	small	2015	1968	n	WGIA’s mission is to work, in partnership with indigenous peoples’ own organisations and institutions as well as with international and regional human rights mechanisms, to promote the recognition of and the respect for the fundamental rights of indigenous peoples, particularly their right to self- determination and self-determined development, as well as their right to control their own territor…	x			CCC	http://www.iwgia.org/	iwgia@iwgia.org	@IWGIA
Landvernd - Icelandic Environment Association	Iceland	Europe							NA	3	micro	2016	1969	n	Landvernd is an NGO working on environmental issues in order to protect and improve the quality of life in the country. Landvernd's role is to safeguard Icelandic nature and be an active participant in strategic planning, education and informed decision-making in matters relating to land use, resources and the environment.	x			CCC	http://landvernd.is/en
Leadership for Environment and Development International	United Kingdom of Great Britain and Northern Ireland	Europe							NA		NA		1991	s	A new world is emerging. Fast paced, globalised, unpredictable and increasingly challenged by large and complex social, environmental and economic issues. The global forces shaping the next decade and beyond are profoundly transforming how we live and work. Leadership in the 21st century means overcoming unprecedented challenges, requiring different skills to navigate through complexity and influ…	x			CCC	http://www.lead.org/our-story	hugh@lead.org	@leadint
Legal Response Initiative	United Kingdom of Great Britain and Northern Ireland	Europe							NA	4	micro	2016	NA		LRI provides free legal support to poor and particularly climate vulnerable developing countries as well as civil society observer organisations. It works through a network of lawyers from law firms, barrister chambers and universities in different jurisdictions who give hands-on assistance during meetings, draft legal opinions or build the capacity of lawyers and negotiators from developing coun…	x			CCC	http://legalresponseinitiative.org/	enquiries@legalresponseinitiative.org	@legalresponse
Legambiente - League of Environment	Italy	Europe							NA		NA		NA		Legambiente therefore participates actively to the movement that involves many hundreds of NGOs around the world, having different priorities but following pacific, non violent and democratic methods. Associations which operate in the fields of international cooperation, of environmental protection, of the valorization of citizen’s rights, of the full recognition of the dignity of labor, that pro…	x			CCC	http://www.legambiente.it/legambiente/about-legambiente	legambiente@legambiente.it	@Legambiente
LifeMosaic	United Kingdom of Great Britain and Northern Ireland	Europe							NA		NA		2004	v	LifeMosaic supports indigenous peoples in the humid tropics to get their voices heard, and to access the information that they need to make informed decisions about their futures. LifeMosaic was founded on a mandate from indigenous leaders and local, national and international NGOs attending a 2004 World Rainforest Movement meeting on oil palm and pulp and paper plantations in Jakarta, who reques…	x			CCC	http://www.lifemosaic.net/eng	http://www.lifemosaic.net/eng/contact/
Mediterranean Protected Areas Network	France	Europe							NA		NA		1990	s	promote, through a partnership approach, the sustainability and operation of a network of Marine Protected Areas in the Mediterranean which are ecologically representative, connected and effectively managed to help reduce the current rate of marine biodiversity loss.	x			CCC	http://www.medpan.org/en/home	medpan@medpan.org
MISEREOR, German Catholic Bishops' Organisation for Development Cooperation	Germany	Europe	191300000	EUR	2015	212419520	216243071.4	216243071.4	medium	270	medium	2016	1958	l	MISEREOR supports the weakest members of society: the poor, the sick, the hungry and the disadvantaged. It is of no importance whether those in need of help are men or women, what religious beliefs they hold or where they come from. To love one’s neighbour is a basic attitude of Christian life, and MISEREOR’s vocation is to translate this attitude into concrete action; the poor are our sisters an…	x			CCC	http://www.misereor.org/about-us/#c14144	info@misereor.de
Munich Re Foundation	Germany	Europe							NA	6	micro	2016	NA		Our work effectively supports people in risk situations and helps to avoid risks. In dialogue with our partners worldwide, we stimulate ideas and create perspectives. The competence and quality of our work are convincing in social, political, economic and scientific circles – as well as in Munich Re.	x			CCC	http://www.munichre-foundation.org/home.html	https://www.munichre-foundation.org/home/Contact.html?t=0.1479836989009
myclimate	Switzerland	Europe	12582444	CHF	2015	13083854.39	13319363.77	13319363.77	medium	52	small	2016	2002	v	myclimate is a partner for effective climate protection – both locally and globally. The Swiss Non-Profit Organisation wants to shape the future together with its partners through consultation, education and climate protection projects. myclimate pursues this as a science-based and business-orientated non-profit organisation.	x			CCC	https://www.myclimate.org/	info@myclimate.org	@myclimate
National Ecological Centre of Ukraine	Ukraine	Europe							NA		NA		1991	s	NECU works to bring environmental consideration into the core of any decision. We aim to bring concerns of local population and experts to the politicians, to redesign strategies and projects. We work both to save nature, by maintaining and creating new protected areas, and to decrease human impact on environment, through policy changes in energy and transport sectors. By combining analytical res…	x			CCC	http://en.necu.org.ua/	press@necu.org.ua
National Federation of Women's Institutes	United Kingdom of Great Britain and Northern Ireland	Europe	9130000	GBP	2015	13955661.5	14206863.41	14206863.41	medium	57	small	2014	1915	da	The WI plays a unique role in providing women with educational opportunities and the chance to build new skills, to take part in a wide variety of activities and to campaign on issues that matter to them and their communities.	x			CCC	https://www.thewi.org.uk/	https://www.thewi.org.uk/contact-us
Nature and Biodiversity Conservation Union	Germany	Europe	38006039	EUR	2015	42201905.71	42961540.01	42961540.01	medium	172	small	2016	1899	a	NABU would like to inspire people to get involved with nature. We want future generations to enjoy a world worth living in – one that offers a great variety of habitats and species as well as good air, clean water, healthy soil and as large a reserve of natural resources as possible.	x			CCC	https://en.nabu.de/	NABU@NABU.de	@NABU_de
Nature Code - Centre of Development & Environment	Austria	Europe	455126	EUR	2014	604853.3515	616950.4185	616950.4185	micro	8	micro	2014	NA		Nature Code’s mission is to ensure that the protection and welfare of all living beings becomes the guiding principle of policy making. Nature Code stands for evidence based advocacy. We champion policy solutions that promote environmental integrity, transparency, good governance and contribute to sustainable development. We support civil society groups around the world to build networks, gain ac…	x			CCC	http://naturecode.org/en/about-us/	info(at)naturecode.org	@nature_code
Neongreen Network	Austria	Europe							NA	2	micro		2008	w	NEONGREEN NETWORK’s mission is to change the world through the power of people, networks and information. With unconventional means of information provision, NGN aims to inspire the general public to act in an environmentally conscious manner and highlight both the power and the voice of people individually and as a collective. Through positive examples of change, NGN strives to trigger (potentia…	x			CCC	http://neongreen.net/en/	info@neongreen.net, change@neongreen.net	@NEONGREENNET
Netherlands Society for Nature and Environment	Netherlands	Europe	6968114	EUR	2015	7737393.786	7876666.874	7876666.874	small	58	small	2015	NA		Natuur & Milieu is an independent environmental organization committed to creating a healthy natural environment. We are creating this environment for people and with people. Here and everywhere, right now and in the future. With our creative and innovative projects we offer solutions for a better future both for people and the environment. Through cooperation with individuals, businesses and gov…	x			CCC	https://www.natuurenmilieu.nl/english/	info@natuurenmilieu.nl	@NatuurenMilieu
NGO Center for Environmental Innovation	Russian Federation	Europe							NA	30	small	2010	2007	w	The main objective of CEI is to find innovative, economically feasible, environmentally and socially effective solutions to the environmental problems in Russia and globally. CEI has over 30 specialists of permanent staff and invited experts which are involved in our activities, projects, programs. One of our priority challenges is to support successful implementation of Kyoto Protocol in Russia,…	x			CCC	http://en.ngo-cei.ru/	ABC@kyotoforest.ru, ABC@ngo-cei.ru
Nordic Folkcenter for Renewable Energy	Denmark	Europe							NA	8	micro		1983	q	The Nordic Folkecenter for Renewable Energy is a non-profit, independent, organization that provides research, development of technology, training and information for the manufacture, industrial innovation and implementation of renewable energy technologies and energy savings in Denmark and throughout the world. Folkecenter intends to achieve measurable increases in the utilization of renewable e…	x			CCC	http://www.folkecenter.net/gb/	info@folkecenter.dk
Northern Alliance for Sustainability	Netherlands	Europe	299173	EUR	2012	384667.6682	404369	404369	micro	3	micro	2012	2011	x	ANPED works to empower Northern civil society in creating and protecting sustainable communities and societies worldwide. Our goal is to promote fair and equitable sustainable development for all with respect for the limits of our common ecological and social capital.	x			CCC	https://www.facebook.com/pg/ANPED-The-Northern-Alliance-for-Sustainability-122028431212233/about/?ref=page_internal	leida.rijnhout@eeb.org
Norwegian Forum for Environment and Development	Norway	Europe							NA	5	micro		NA		The Norwegian Forum for Development and Environment (ForUM) is a network of 50 Norwegian organizations within development, environment, peace and human rights. Our vision is a democratic and peaceful world based on fair distribution, solidarity, human rights and sustainability. ForUM represents a wide variety of organisations and has a broad knowledgebase. We thrive to be a solution-oriented netw…	x			CCC	http://www.forumfor.no/en/	forumfor@forumfor.no	@ForumNorway
Norwegian Refugee Council	Norway	Europe	2800000000	NOK	2015	347760000	354019680	354019680	medium	5000	medium	2015	1946	j	The Norwegian Refugee Council is an independent humanitarian organisation helping people forced to flee. Whatever it takes. Wherever, and whenever, we're needed.	x			CCC	https://www.nrc.no/	nrc@nrc.no	@NRC_Norway
Norwegian Society for the Conservation of Nature	Norway	Europe							NA		NA		1914	d	Our main goal is to protect nature and environment so that human activity does not exceed the tolerance limits of our planet. We are concerned with a wide range of issues in environmental and nature conservation, but work specifically with the areas conservation, climate, energy and transport. Although we have a national agenda, many environmental questions have proven to have an international or…	x			CCC	https://naturvernforbundet.no/about/	naturvern@naturvernforbundet.no
Oneworld UK	United Kingdom of Great Britain and Northern Ireland	Europe	1115240	GBP	2016	1512098.154	1512098.154	1512098.154	micro	19	small	2016	1995	u	to innovate internet and mobile phone applications that the world's poorest people can use to improve their life chances, and that help people everywhere understand and act on global problems.	x			CCC	http://oneworld.org/	hello@oneworld.org	@oneworlduk
Oro Verde - Tropical Forest Foundation	Germany	Europe	2537847.3	EUR	2015	2818025.642	2868750.103	2868750.103	small	15	small	2016	1989	r	support the protection of nature, of the environment and of animals, of education and research as well as of development cooperation and to contribute to the saving of tropical rain forest. Of special importance is the international cooperation to support international understanding and development aid.	x			CCC	http://www.regenwald-schuetzen.org/nc/aktuelles.html	info@oroverde.de
OXFAM International	United Kingdom of Great Britain and Northern Ireland	Europe	1049600000	EUR	2015	1165475840	1186454405	1186454405	medium	10000	medium	2015	1942	i	Our vision is a just world without poverty. We want a world where people are valued and treated equally, enjoy their rights as full citizens, and can influence decisions affecting their lives. Our purpose is to help create lasting solutions to the injustice of poverty. We are part of a global movement for change, empowering people to create a future that is secure, just, and free from poverty.	x			CCC	https://www.oxfam.org/		@Oxfam
PanEco Foundation	Switzerland	Europe	4584864	CHF	2015	4767570.83	4853387.105	4853387.105	small	30	small	2016	1996	u	PANECO IS A NON-PROFIT FOUNDATION WITH HEADQUARTERS IN BERG AM IRCHEL. SINCE 1996 WE HAVE BEEN ACTIVELY INVOLVED IN NATURE AND SPECIES CONSERVATION AND ENVIRONMENTAL EDUCATION IN SWITZERLAND AND INDONESIA.	x			CCC	http://paneco.ch/en/	info@paneco.ch	@paneco_ch
Planéte Urgence	France	Europe							NA	46	small	2016	2000	v	In the space of a few years, solidarity has undergone a great many changes. Today, a wide range of initiatives are being implemented in developing countries: cooperatives, local associations, social entrepreneurs, producers' organisations, etc. There are large numbers of stakeholders working on a daily basis to promote essential services for their local communities and help develop their regions.…	x			CCC	http://www.planete-urgence.org/	http://www.planete-urgence.org/association/contact-us.htm	@PlaneteUrgence
Plant for the Planet Foundation	Germany	Europe							NA		NA		2007	w	to fight the climate crisis by planting trees around the world.	x			CCC	https://www.plant-for-the-planet.org/en/home	https://www.plant-for-the-planet.org/en/footermenu/form	@PftP_int
Plymouth Marine Laboratory	United Kingdom of Great Britain and Northern Ireland	Europe	10000000	GBP	2015	15285500	15560639	15560639	medium	307	medium	2016	1977	p	to undertake interdisciplinary research that brings together areas of scientific expertise to address key scientific and socially relevant questions relating to the marine environment.	x			CCC	http://www.pml.ac.uk/index	forinfo@pml.ac.uk	@PlymouthMarine
Practical Action	United Kingdom of Great Britain and Northern Ireland	Europe	28900000	GBP	2016	39184065	39184065	39184065	medium	578	medium	2016	1966	n	To contribute to poor people’s wellbeing, using technology to challenge poverty by building the capabilities of poor men and women, improving their access to technical options and knowledge, and working with them to influence social, economic and institutional systems for innovation and the use of technology.	x			CCC	http://practicalaction.org/	enquiries@practicalaction.org.uk	@PracticalAction
Prima Klima - weltweit - e.V.	Germany	Europe	1000000	EUR	2016	1106750	1106750	1106750	micro	5	micro	2016	1991	s	measurably produces new, natural carbon sinks and expands and preserves carbon reservoirs, especially in forests and peatlands. We choose our partners and projects based on transparent criteria. Our sustainable project strategy contributes to the ecological, social, and economic development of the project region. Ongoing external monitoring and the integration of local communities secure the long…	x			CCC	https://www.primaklima.org/	ah@primaklima.org
ProAct Network	Switzerland	Europe	282000	chf	2011	319114.02	342400.06	342400.06	micro		NA		2008	w	helps vulnerable communities improve resilience to disasters, climate change, and humanitarian crises through sustainable environmental management.	x			CCC	http://www.proactnetwork.org/	info@proactnetwork.org
Programme for the Endorsement of Forest Certification Schemes, PEFC Council	Switzerland	Europe	4100000	CHF	2014	4484621	4574313.42	4574313.42	small	14	small	2016	1999	u	To give society confidence that people manage forests sustainably	x			CCC	http://www.pefc.org/	info@pefc.org
Pro-Natura International	France	Europe	2429000	EUR	2013	3225639.13	3341762.139	3341762.139	small		NA		1985	r	is tackling the social, economic and environmental problems that face rural communities in the Developing World. The aim is to provide viable economic alternatives to those people struggling to make a living from imperilled environments.	x			CCC	http://www.pronatura.org/?page_id=159&lang=en	pro-natura@wanadoo.fr
R20 - Regions of Climate Action	Switzerland	Europe							NA	29	small	2016	2010	x	To help sub-national governments around the world to develop and communicate low-carbon and climate resilient economic development projects.	x			CCC	http://regions20.org/	secretariat@regions20.org	@Regions20
Rainforest Concern	United Kingdom of Great Britain and Northern Ireland	Europe	599200	GBP	2016	812425.32	812425.32	812425.32	micro	3	micro	2016	1993	s	to protect threatened natural habitats, the biodiversity they contain and the indigenous people who still depend on them for their survival.	x			CCC	http://www.rainforestconcern.org/	info@rainforestconcern.org
Rainforest Foundation Norway	Norway	Europe	166000000	NOK	2015	20617200	20988309.6	20988309.6	medium		NA		1989	r	To support indigenous peoples and traditional populations of the world's rainforests in their efforts to protect their environment and fulfill their rights by assisting them in: Securing and controlling the natural resources necessary for their long-term well-being and managing these resources in ways which do not harm their environment, violate their culture or compromise their future; and Devel…	x			CCC	http://www.regnskog.no/en/	rainforest@rainforest.no	@RainforestNORW
Rainforest Foundation UK	United Kingdom of Great Britain and Northern Ireland	Europe	2445845	GBP	2015	3738596.375	3805891.109	3805891.109	small	27	small	2015	1989	r	The mission of the rainforest foundation UK is to support indigenous peoples and traditional populations of the world's rainforest in their efforts to protect their environment and fulfil their rights to land, life and livelihood by assisting them with securing and controlling the natural resources necessary for their long term well-being and managing these resources in ways which do not harm the…	x			CCC	http://www.rainforestfoundationuk.org/who-we-are/about-us	http://www.rainforestfoundationuk.org/contact-us	@RFUK
Renewable Energy and Energy Efficiency Partnership	Austria	Europe	5100000	EUR	2016	5644425	5644425	5644425	small	27	small	2016	NA		is to accelerate markets for clean energy in order to generate prosperity while avoiding and/or reducing CO2 emissions.	x			CCC	http://www.reeep.org/	info@reeep.org	@reeep
Renewable Energy Policy Network	France	Europe	1144900	EUR	2015	1271296.96	1294180.305	1294180.305	micro	8	micro	2016	2004	v	is the global renewable energy policy multi-stakeholder network that connects a wide range of key actors. REN21’s goal is to facilitate knowledge exchange, policy development and joint action towards a rapid global transition to renewable energy.	x			CCC	http://www.ren21.net/	secretariat@ren21.net	@ren21
Réseau "sortir du nucléaire"	France	Europe							NA		NA		NA		is to unite everyone concerned with phasing out nuclear power. Only by combining our efforts can we build up enough strength to achieve concrete results.	x			CCC	http://www.sortirdunucleaire.org/Presentation-31067	charlotte.mijeon@sortirdunucleaire.fr
Reseau International des Organismes de Bassin	France	Europe							NA		NA		NA		Sound and balanced management of water resources is a prerequisite to ensure quality of life on our planet and the sustainable socioeconomic development of our societies.	x			CCC	http://www.riob.org/spip.php?sommaire&lang=en	secretariat[@]inbo-news.org	@INBO_IWRM
Royal Society of Wildlife Trusts	United Kingdom of Great Britain and Northern Ireland	Europe	135000000	GBP	2015	206354250	210068626.5	210068626.5	medium	12	small	2016	1995	u	want to help nature to recover from the decline that for decades has been the staple diet of scientific studies and news stories. We believe passionately that wildlife and natural processes need to have space to thrive, beyond designated nature reserves and other protected sites. To achieve this it is vital that the richest wildlife sites are protected and sustained as a starting point from which…	x			CCC	http://www.wildlifetrusts.org/	enquiry@wildlifetrusts.org	@WildlifeTrusts
Scientific Committee on Antarctic Research	United Kingdom of Great Britain and Northern Ireland	Europe	700000	usd	2016	700000	700000	700000	micro	3	micro	2016	1958	l	is an inter-disciplinary committee of the International Council for Science (ICSU). SCAR is charged with initiating, developing and coordinating high quality international scientific research in the Antarctic region (including the Southern Ocean), and on the role of the Antarctic region in the Earth system. The scientific business of SCAR is conducted by its Standing Scientific Groups which repre…	x			CCC	http://www.scar.org/	rn283@cam.ac.uk	@SCAR_Tweets
Sjoham Baabaji Mission	Netherlands	Europe							NA		NA		NA		Committed to offer its charitable services to the poorest of the poor, the addicted, the lost, the forgotten and the neglected ones all over the world to live in unity and harmony.	x			CCC	http://www.sjohambaabajimission.com/index.shtml	sohambabamission@gmail.com
SNV Netherlands Development Organisation	Netherlands	Europe	138000000	EUR	2015	153235200	155993433.6	155993433.6	medium	1300	medium	2015	1965	n	to make a lasting difference in the lives of millions of people living in poverty	x			CCC	http://www.snv.org/	info@snv.org	@SNVworld
Stichting Hivos (Humanistisch Instituut voor Ontwikkelingssamenwerking)	Netherlands	Europe	60400000	EUR	2015	67068160	68275386.88	68275386.88	medium	337	medium	2015	1968	n	Hivos is an international organisation that seeks new solutions to persistent global issues. With smart projects in the right places, we oppose discrimination, inequality, abuse of power and the unsustainable use of our planet’s resources. Counterbalance alone, however, is not enough. Our primary focus is achieving structural change. This is why we cooperate with innovative businesses, citizens a…	x			CCC	https://www.hivos.org/about-hivos	info@hivos.nl	@hivosorg
Stop Climate Chaos Scotland	United Kingdom of Great Britain and Northern Ireland	Europe	35000	GBP	2014	57666.35	58819.677	58819.677	micro		NA		2009	w	is a diverse coalition of organisations in Scotland campaigning together on climate change.	x			CCC	http://www.stopclimatechaos.org/	info@stopclimatechaosscotland.org	?@sccscot
Surfrider Foundation Europe	France	Europe	2600000	EUR	2014	3455348	3524454.96	3524454.96	small		NA		1990	s	is a worldwide not-for-profit organization dedicated to the protection and enhancement of lakes, rivers, the ocean, waves and the coastline.	x			CCC	http://www.surfrider.eu/en/	presse@surfrider.eu	@surfridereurope
Sustainable Development Association	United Kingdom of Great Britain and Northern Ireland	Europe							NA	0	micro	2016	NA		We aim to create an inclusive and welcoming space to facilitate educational, engaging and fun events. Representative of the aims and aspirations of the sustainable development degree encourage cohesion between students and staff of sustainable development facilitate students in the learning of sustainable development engage with sustainable development on campus led by students	x			CCC	http://www.eusda.org.uk/		@EdUniSDA
Swedish Society for Nature Conservation	Sweden	Europe	211000000	sek	2015	25020380	25470746.84	25470746.84	medium	148	small	2016	1909	c	is a charitable environmental organization with the power to bring about change. We spread knowledge, chart environmental threats, propose solutions and influence politicians and authorities, both nationally and internationally. Under democratic forms, we work regionally in 24 county branches and locally in 270 community branches.	x			CCC	http://www.naturskyddsforeningen.se/	remisser@naturskyddsforeningen.se	@naturskyddsf
TEARFUND	United Kingdom of Great Britain and Northern Ireland	Europe	23500000	GBP	2015	35920925	36567501.65	36567501.65	medium	7	micro	2016	2006	w	to follow Jesus where the need is greatest. We long for new life and a new sense of worth for people. We do whatever it takes to end poverty and rebuild poor communities. We work through local churches, because they're Jesus’ body on earth, ready to care for the whole person - and the whole community - inside and out	x			CCC	http://www.tearfund.org/	info@tearfund.org	@Tearfund
The Corner House	United Kingdom of Great Britain and Northern Ireland	Europe							NA		NA		1997	u	Since its founding in 1997, The Corner House has aimed to support democratic and community movements for environmental and social justice, whether they are locally-based struggles for land or water rights or better health care; campaigns against destructive mining, dam or forestry projects; or struggles against racial discrimination. We pay constant attention to questions of social, economic and …	x			CCC	http://www.thecornerhouse.org.uk/	enquiries@thecornerhouse.org.uk
The Gaia Foundation	United Kingdom of Great Britain and Northern Ireland	Europe							NA		NA		NA		works with local and indigenous communities, civil society groups and social movements to restore a respectful relationship with the Earth. Together, we are reviving bio-cultural diversity, regenerating healthy food and ecosystems, enhancing community ecological governance, building resilience to climate change and challenging corporate dominance	x			CCC	http://www.gaiafoundation.org/	angela@gaianet.org	@GaiaFoundation
The Shift Project	France	Europe	274000	EUR	2011	381525.82	409366.1	409366.1	micro	8	micro	2016	2009	w	Having been founded for two centuries on making increasing use of resources once thought to be inexhaustible (as can be seen from the bases of classical economics), our economy is now repeatedly coming up against the physical limits of our planet. Until now, we have benefited from energy –essentially carbon-based energy– that was increasingly abundant and becoming cheaper and cheaper in real term…	x			CCC	http://www.theshiftproject.org/	claire.martin@theshiftproject.org
TheCompensators	Germany	Europe	12000	EUR	2013	15935.64	16509.32304	16509.32304	micro	8	micro	2016	2006	w	to raise awareness of climate change and to increase carbon consciousness. We have chosen three ways to pursue this mission: Creating a platform that empowers individuals to compensate for their emissions as a necessary addition to a low carbon lifestyle. Working for a better understanding of the European Emissions Trading Scheme (EU ETS) in order to enable an informed debate on that topic. Fight…	x			CCC	http://thecompensators.org/en	info@thecompensators.org
Third Generation Environmentalism	United Kingdom of Great Britain and Northern Ireland	Europe							NA	45	small	2016	2004	v	to accelerate the transition to a low carbon economy. We build the broad based coalitions necessary to deliver a safe climate, we bring independence to an extremely polarized discussion, and we hold policy makers to account on their promises	x			CCC	https://www.e3g.org/	info@e3g.org	@e3g
Verification Research, Training and Information Centre	United Kingdom of Great Britain and Northern Ireland	Europe	649000	GBP	2015	992028.95	1009885.471	1009885.471	micro		NA		2010	x	VERTIC’s work focuses on the development and application of monitoring, reporting, review, verification and compliance mechanisms, and on national implementation measures	x			CCC	http://www.vertic.org/pages/homepage.php	katherine.tajer@vertic.org	@vertic_org
Welthungerhilfe	Germany	Europe	214400000	EUR	2015	238069760	242355015.7	242355015.7	medium	348	medium	2015	1962	m	We fight against global hunger and for sustainable food security. This incorporates the promotion of agriculture suited to local conditions, access to clean water, the provision of modern, environmentally friendly energy and the improvement of health and education. Our actions are dictated by the principles of equality, inviolable rights and self-determination for all. The people with whom we wor…	x			CCC	http://www.welthungerhilfe.de/en/about-us/who-we-are.html		@Welthungerhilfe
Wetlands International	Netherlands	Europe	8800000	EUR	2015	9771520	9947407.36	9947407.36	small	150	small	2016	1996	u	To sustain and restore wetlands, their resources and biodiversity	x			CCC	https://www.wetlands.org/	post@wetlands.org	@WetlandsInt
Women's International League for Peace and Freedom	Switzerland	Europe	1900000	chf	2013	2050005	2123889.2	2123889.2	small		NA		1915	da	WILPF’s mission is to further by non-violent means the social transformation that enables the inauguration of systems under which social and political equality and economic justice for all can be attained to ensure real and lasting peace and true freedom. To achieve this mission, WILPF conducts programmes in four areas: Disarmament, Human Rights, Crisis Response, and Women, Peace and Security. Th…	x			CCC	http://wilpf.org/	secretariat@wilpf.ch	@WILPF
World Council of Churches	Switzerland	Europe							NA		NA		1948	j	to carry out the work of the world movements for Faith and Order and Life and Wor	x			CCC	https://www.oikoumene.org/en/	?	@Oikoumene
World Ocean Network	Belgium	Europe							NA		NA		2013	x	Inform the general public of the dangers facing the Ocean and about the impact human activities are having Develop a world-wide citizen’s movement Communicate to the general public about the crucial role the Ocean plays in our daily lives Mobilize as many people as possible across the world Encourage everyone to act for the preservation of the Ocean and its riches Foster a more respectful behavio…	x			CCC	https://www.worldoceannetwork.org/	info@worldoceannetwork.org
World Political Forum	Italy	Europe							NA	4	micro	2016	2003	v	The Association aims at promoting an analysis at the highest level of the issues connected with the relationship between the global and the local. Thus, the Association has promoted research, projects and seminars, in co-operation with its members, acting both as a think-tank and as a center for planning, contributing to the work of its members and any other national or international bodies it co…	x			CCC	http://www.globusetlocuseng.org/	info@globusetlocus.org
World Society for the Protection of Animals	United Kingdom of Great Britain and Northern Ireland	Europe	66900000	usd	2014	66900000	68238000	68238000	medium		NA		1950	k	Our vision is a world where animal welfare matters and animal cruelty has ended - together we can move the world for animals. We end the needless suffering of animals We influence decision makers to put animals on the global agenda We help the world see how important animals are to all of us We inspire people to change animals’ lives for the better We move the world to protect animals	x			CCC	http://www.worldanimalprotection.org/	info@worldanimalprotection.org	@wspa
Wuppertal Institute for Climate, Environment and Energy	Germany	Europe							NA	220	small	2016	1991	s	The Wuppertal Institute undertakes research and develops models, strategies and instruments for transitions to a sustainable development at local, national and international level. Sustainability research at the Wuppertal Institute focuses on the resources, climate and energy related challenges and their relation to economy and society. Special emphasis is put on analyzing and stimulating innovat…	x			CCC	http://wupperinst.org/en/	info@wupperinst.org	@Wupperinst
ZERI Foundation	Switzerland	Europe							NA	850	medium		1994	s	Zero Emissions Research & Initiatives (ZERI) is a global network of creative minds seeking solutions to world challenges. The common vision shared by the members of the ZERI family is that we wish to respond to the basic needs of all with what is locally available. We embrace innovative business models that generate multiple benefits, increasing productivity while generating jobs. The ZERI Founda…	x			CCC	http://www.zeri.org/
BirdLife International	United Kingdom of Great Britain and Northern Ireland	Europe	1674086	EUR	2014	2224826.812	2269323.349	2269323.349	small	20	small	2014	1922	e	The BirdLife Partnership wishes to see a world where nature and people live in greater harmony, more equitably and sustainably. The BirdLife Partnership strives to conserve birds, their habitats and global biodiversity, working with people towards sustainability in the use of natural resources.	x	x		CCC & CBD	http://www.birdlife.org/	birdlife@birdlife.org	@BirdLife_News
Environmental Institute of Munich	Germany	Europe							NA	16	small	2016	1986	r	Developing independent positions Our objective is to investigate and lower environmental risks through independent studies and risk evaluations of technologies with potential negative impact on the environment	x	x		CCC & CBD	http://www.umweltinstitut.org/english.html	info@umweltinstitut.org
Friends of the Earth International	Netherlands	Europe	2199849	EUR	2014	2923555.324	2982026.431	2982026.431	small	17	small	2016	1971	o	Our vision is of a peaceful and sustainable world based on societies living in harmony with nature. We envision a society of interdependent people living in dignity, wholeness and fulfilment in which equity and human and peoples' rights are realized. This will be a society built upon peoples' sovereignty and participation. It will be founded on social, economic, gender and environmental justice a…	x	x		CCC & CBD	http://www.foei.org/	http://www.foei.org/	@FoEint
Global Canopy Programme	United Kingdom of Great Britain and Northern Ireland	Europe	2595000	GBP	2015	3966587.25	4037985.821	4037985.821	small	22	small	2016	NA		Increasing understanding of the business case for standing forests. GCP intends to improve awareness of the social and economic importance of forests among key powerbrokers and wider networks of stakeholders pursuing aligned objectives in this space. We will seek to increase appreciation of how markets impact and depend on forests, and how this entails both risks and opportunities. Developing gre…	x	x		CCC & CBD	http://globalcanopy.org/about	http://globalcanopy.org/contact	@GlobalCanopy
Global Forest Coalition	Netherlands	Europe	861163	EUR	2015	956235.3952	973447.6323	973447.6323	micro	4	micro	2016	2000	v	The mission of the Global Forest Coalition is the observation and restoration of forest eco-systems and traditional knowledge, to defend and promote respect for the rights and territories of Indigenous Peoples and local communities, through promoting sustainable livelihoods that secure the co-existence of people and forests for a sustainable quality of life of existing and future generations. Rea…	x	x		CCC & CBD	http://globalforestcoalition.org/about-us/	yolanda.sikking@globalforestcoalition.org	@gfc123
Greenpeace International	Netherlands	Europe	84898000	EUR	2015	94270739.2	95967612.51	95967612.51	medium	258	medium	2015	1971	o	Greenpeace is an independent campaigning organisation, which uses non-violent, creative confrontation to expose global environmental problems, and to force the solutions which are essential to a green and peaceful future. Greenpeace's goal is to ensure the ability of the earth to nurture life in all its diversity. Therefore Greenpeace seeks to: protect biodiversity in all its forms prevent pollut…	x	x		CCC & CBD	http://www.greenpeace.org/international/en/	info.int@greenpeace.org	@Greenpeace
Association internationale des forêts méditerranéennes	France	Europe	258000	EUR	2016	285541.5	285541.5	285541.5	micro	2	micro	2016	1996	u	Each of the issues related to Mediterranean forests (fire and flood prevention, sustainable land management and planning, governance, preservation and promotion of biodiversity, adaptation to climate change effects, innovation and development of new markets...) more or less directly interests and/or involves many social groups and professionals (forest owners, breeders, farmers, environmentalists…	x		x	CCC & CCD	http://www.aifm.org/en/our-activities
Association La Voûte Nubienne	France	Europe	648983	EUR	2014	862485.4273	879735.1359	879735.1359	micro	51	small	2014	2000	v	create a market in affordable, sustainable housing	x		x	CCC & CCD	http://www.lavoutenubienne.org/en
Centre d'actions et de réalisations internationales	France	Europe							NA	9	micro	2016	1998	u	· It works in fields like rural development and the land degradation controlunder the desertification and climate change. · It aims to the amelioration of the local people’s lifestyle and the fight against poverty. · It focus its action on managing and promoting the natural resources for asustainable development.	x		x	CCC & CCD	http://www.cariassociation.org/	contact[a]cariassociation.org
Christian Aid	United Kingdom of Great Britain and Northern Ireland	Europe	99900000	GBP	2015	152702145	155450783.6	155450783.6	medium	899	medium	2015	1941	i	Poverty is an outrage against humanity. It robs people of dignity, freedom and hope, of power over their own lives. Christian Aid has a vision - an end to poverty - and we believe that vision can become a reality. From April 2012, Christian Aid's work will be focused around the goals and objectives identified in our corporate strategy, 'Partnership for change – the power to end poverty' . · to ex…	x		x	CCC & CCD	http://www.christianaid.org.uk/	http://www.christianaid.org.uk/aboutus/contact/email/index.aspx	@christian_aid
German NGO Forum on Environment and Development	Germany	Europe							NA	8	micro	2016	1992	s	The NGO Forum on Environment and Development was established in 1992 with the aim to coordinate the cooperation between environmental and development organizations that are committed to sustainable development. The NGO Forum on Environment and Development is not aiming to profile itself in competition with its members and does not replace the activities, campaigns and the existing communication s…	x		x	CCC & CCD	http://www.forumue.de/en/about-us/
Green Cross International	Switzerland	Europe							NA	8	micro	2016	1993	s	The mission of Green Cross International is to respond to the combined challenges of security, poverty and environmental degradation to ensure a sustainable and secure future. We seek solutions through dialogue, mediation and co-operation. To achieve this we: Promote legal, ethical and behavioural norms that ensure basic changes in the values, actions and attitudes of government, the private sect…	x		x	CCC & CCD	http://www.gcint.org/	gcinternational@gci.ch	@GreenCrossInt
Michael Succow Foundation for the Protection of Nature	Germany	Europe							NA	20	small	2016	1999	u	„To call attention to nature, to realise its magnificence, its uniqueness and its vulnerability – to increase our awareness of these issues is a major goal of my foundation. For the preservation of nature is not a luxury but one of the most important social services to ensure the continuation of human society.“ Preserve and sustain the ecological balance – to ensure the future of human society. T…	x		x	CCC & CCD	http://www.succow-stiftung.de/home.html	info@succow-stiftung.de
Non Governmental Organization BIOS	Republic of Moldova	Europe	55864	EUR	2004	69464.64944	88753.32	88753.32	micro	7	micro	2016	1993	s	AO BIOS dedicates its efforts to improving the environment and livelihoods of Moldovan people based on sustainable development principles. The soil, the waters and the air are the main elements of life. Focusing on soil, water and air quality, AO BIOS works so that all people become wealthy and wise and treasure the land, the waters, the air and the biologic diversity.	x		x	CCC & CCD	http://bios.ong.md/en/?l=en	ngobios@yahoo.com, ngobios@mtc.md, valentin@bios.moldova.su, valentin.ciubotaru@yahoo.com
CENER21 - Center for Energy, Environment and Resources	Bosnia and Herzegovina	Europe							NA		NA		2006	w	improve socio-economic development of BiH and countries in the region,2. Improve legal framework and strategic planning in the field of environmental protection/conservation and natural resources management will ultimately lead to sustainable development and increased energy efficiency in both private and public sector.			x	CCD	http://www.cener21.ba/	info@cener21.ba, 21.cener@gmail.com
Commonland	Netherlands	Europe	2770000	EUR	2015	3075808	3131172.544	3131172.544	small	16	small	2016	2013	x	Commonland® believes that landscape restoration offers large untapped opportunities for sustainable economic development. To demonstrate this potential, the company develops landscape restoration projects that are based on business cases. Multidisciplinary teams actively involve investors, companies and entrepreneurs in long-term restoration partnerships with farmers and land-users. Long-term com…			x	CCD	http://www.commonland.com/en	info@commonland.com
Cooperazione Internationale Sud Sud	Italy	Europe							NA		NA		1985	r	CISS – Cooperazione internazionale sud sud: solidarity, protection and real support, to contribute to the development of the most socially excluded populations. The main aim of our Association is to intervene on issues concerning the social development, on behalf of the most socially excluded classes of populations, both in Southern Italy and in Countries of the South part of the World. In order …			x	CCD	http://www.cissong.org/it?set_language=en&cl=en	http://www.cissong.org/contact-info
Council of European Foresters	Hungary	Europe							NA		NA		2011	x	• to develop the understanding among foresters and between the foresters and society; • to support the interests of foresters, members of the C.E.F at the national, European and global level; • to develop the international solidarity among foresters; to inform the members of the organization about the subjects and issues of the forestry sector in Europe and world; to represent the member organiza…			x	CCD	http://www.ceforg.eu/	http://www.ceforg.eu/contact
Dodo - Tulevaisuuden elävä luonto ry	Finland	Europe							NA		NA		1995	u	Dodo is a Finnish environmental organization founded in 1995. Dodo addresses environmental issues societally, without unnecessary simplification. From a dining table, a metro tunnel or an adventure holiday, there is a short way to global environmental issues. Developing new solutions and cooperating even with surprising allies is important to Dodo. Dodo aims to avoid unnecessary confrontations an…			x	CCD	http://dodo.org/	info@dodo.org
Drylands Coordination Group - Norway	Norway	Europe							NA	6	micro	2016	NA		The overall goal of DCG is to contribute to improved food security for vulnerable households and communities in the drylands of Africa. DCG intends to reach this goal by addressing core challenges related to the increased pressure on natural resources which leads to food insecurity in the drylands. We focus on enhancing the capacity of member organisations, networks and other stakeholders to addr…			x	CCD	http://www.drylands-group.org/	info@drylands-group.org
Entrepreneurs without Frontiers	Belgium	Europe	650000	EUR	2015	721760	734751.68	734751.68	micro	2	micro	2016	2007	w	Because we do something about the climate and simultaenously realize as much "added value" as possible for various stakeholders: Realisation of micro-economy for local populations, increase of food supplies, care for water management, stopping desertification, increase in biodiversity, reinforced education, a fostered voice for women in the capital and yielding a return for investors. The new for…			x	CCD	http://www.ozg.be/why-ozgen	werner.sels@ozg.be, info@ozg.be
Environmental Innovations Association	Bosnia and Herzegovina	Europe							NA		NA		NA		to generate innovative environmental solutions with influential and lasting effects that will inspire positive change, actions and movements...			x	CCD	http://eia-rn.org/index.html	info@eia-rn.org
Forestry and Environmental Action	Bosnia and Herzegovina	Europe	261215	BAM	2013	30718.884	31824.76382	31824.76382	micro		NA		NA		fea’s ultimate goal is to help build societies that responsibly manage their natural resources We work towards this goal by:contributing technical expertise disseminating results of applied research support building local capacities expanding our network of partners			x	CCD	http://www.feasee.org/	fea@feasee.org	@fea_CSO
Initiatives of Change - International	Switzerland	Europe	363573	CHF	2015	378061.3841	384866.489	384866.489	micro	6	micro	2015	2002	v	a just, peaceful and sustainable world to which everyone, responding to the call of conscience, makes their unique contribution. to inspire, equip and connect people to address world needs, starting with themselves. We work worldwide on many initiatives through a network of individuals, groups and organizations.			x	CCD	http://www.iofc.org/	info@iofc.org
International Soil Reference and Information Centre - World Soil Information	Netherlands	Europe							NA	21	small	2016	1966	n	ISRIC – World Soil Information has a mission to serve the international community with information about the world’s soil resources to help addressing major global issues. It operates in three priority areas: soil data and soil mapping, application of soil data in global development issues, training and education.			x	CCD	http://www.isric.org/	http://www.isric.org/user/404/contact
Kindernothilfe	Germany	Europe	56600000	EUR	2015	62848640	63979915.52	63979915.52	medium	156	small	2012	1959	l	We want to be a trusted partner to children and youth living in poverty. We are committed to working towards a future free of destitution, violence or abuse. Boys and girls need protection and support. Kindernothilfe's participatory approach gives children and youth a voice. Their ideas and input on how to overcome deprivation and poverty are crucially important to us. Empowering children to lead…			x	CCD	http://www.kindernothilfe.org/	info@knh.de	@kindernothilfe
La Route du Sel et de l'Espoir	France	Europe	55000	EUR	2015	61072	62171.296	62171.296	micro	3	micro	2016	2013	x	promoting a space of solidarity between African and Mediterranean people through the appreciation of the social, economic and cultural heritage of the ancient transsaharian roads which crossed through the Sahel and the Sahara regions; strengthening partnership building on combating poverty and desertification in the region promoting intercultural exchange as a factor of peace and development			x	CCD	http://www.larouteasso.org/	y.brahimi@larouteasso.org
Liga para a proteccao da natureza	Portugal	Europe							NA		NA		1948	j	LPN is a non-profit Non-Governmental Organization, whose mission is to contribute to Nature Conservation and Environmental Protection through a Sustainability perspective, promoting an active responsible Environmental Citizenship.			x	CCD	http://www.lpn.pt/Homepage/default.aspx?tabid=2164&code=en	geral [at] lpn.pt
Mediterranean Information Office for Environment, Culture and Sustainable Development	Greece	Europe	2672718	EUR	2014	3551988.768	3623028.543	3623028.543	small	9	micro	2016	1990	s	Our mission is to protect the Natural Environment and Cultural Heritage and promote Sustainable Development in a peaceful Mediterranean			x	CCD	http://mio-ecsde.org/	info@mio-ecsde.org
Naga Foundation	Netherlands	Europe	769404	EUR	2015	854346.2016	869724.4332	869724.4332	micro	11	small	2016	NA		We live in a world of excess. With the current pace of our economies we already consume 1.5 -2 times more than our natural resources on earth can handle and millions of people are already facing the consequences of degrading ecosystems. Conflicts and migration partly starts with climate change, impacting the living conditions of people and animals. Predictions about population growth and land deg…			x	CCD	https://justdiggit.org/	https://justdiggit.org/contact	@justdiggit
Programme Solidarité Eau	France	Europe	1365000	EUR	2014	1814057.7	1850338.854	1850338.854	micro	13	small	2016	1984	q	Our key aim is to increase and enhance the actions being undertaken to improve access to water and sanitation in developing countries			x	CCD	http://www.pseau.org/	pseau@pseau.org
Responding to Climate Cahnge	United Kingdom of Great Britain and Northern Ireland	Europe							NA		NA		2002	v	is to raise awareness about climate change			x	CCD	http://www.rtcc.org/	contact@rtcc.org
Sustainlabour - Fundación laboral internacional para el desarrollo sostenible	Spain	Europe	334000	EUR	2013	443541.98	459509.4913	459509.4913	micro		NA		2003	v	which is just and egalitarian for the present generation and for the generations to come. where finite resources are fairly distributed and sustainability is ensured. where environmental and social needs are taken into account as much as the economic ones. where human rights- including workers’ rights and the environment are universally respected.			x	CCD	http://www.sustainlabour.org/index.php?lang=EN	sustainlabour@sustainlabour.org	@sustainlabour
Tree Aid	United Kingdom of Great Britain and Northern Ireland	Europe	2222000	GBP	2015	3396438.1	3457573.986	3457573.986	small	7	micro	2016	1987	r	We work to create thriving, sustainable communities throughout the isolated and remote regions of Africa. We work with locally-based teams in the drylands of Burkina Faso, Ghana, Mali and Niger and the isolated areas of Ethiopia, working with communities to build skills, knowledge and self-reliance.			x	CCD	http://www.treeaid.org.uk/	info@treeaid.org.uk	@TREEAID
World Federation of UNESCO Clubs, Centres and Associations	France	Europe							NA		NA		1949	j	? To promote understanding of the aims and ideals of UNESCO and work for the success of their implementation; ? To facilitate international understanding, cooperation and world peace; ? To support human rights; ? To contribute to the training in civics and democracy of their members; ? To participate in social development conceived as the attainment of the conditions most conductive to the full d…			x	CCD	http://wfuca.org/	http://wfuca.org/index.php?option=com_contact&view=contact&id=1&Itemid=73
Conservation International	United States of America	North America	162261216	USD	2015	162261216	165181917.9	165181917.9	medium	411	medium	2015	1987	r	Building upon a strong foundation of science, partnership and field demonstration, CI empowers societies to responsibly and sustainably care for nature, our global biodiversity, for the well-being of humanity. We imagine a healthy, prosperous world in which societies are forever committed to caring for and valuing nature, for the long-term benefit of people and all life on Earth.	x	x	x	All	http://www.conservation.org/Pages/default.aspx	http://www.conservation.org/pages/contact.aspx	@ConservationOrg
Rainforest Alliance	United States of America	North America	47844000	usd	2015	47844000	48705192	48705192	medium		NA		1986	r	is a growing network of people who are inspired and committed to working together to achieve our mission of conserving biodiversity and ensuring sustainable livelihoods. Through creative, pragmatic collaboration, we aim to rebalance the planet by building strong forests and healthy communities around the world.	x	x	x	All	http://www.rainforest-alliance.org/	info@ra.org	@RnfrstAlliance
World Resources Institute	United States of America	North America	77000000	usd	2015	77000000	78386000	78386000	medium	500	medium	2015	1982	q	WRI’s mission is to move human society to live in ways that protect Earth’s environment and its capacity to provide for the needs and aspirations of current and future generations	x	x	x	All	http://www.wri.org/	lzelin@wri.org	@WorldResources
Critical Ecosystem Partnership Fund	United States of America	North America	15490075	USD	2015	15490075	15768896.35	15768896.35	medium	28	small	2016	2000	v	Our strategy focuses on enabling civil society participation in biodiversity conservation where it matters most. Our experience demonstrates that civil society -- from nongovernmental organizations and community groups to the private sector -- can bring innovative ideas and solutions, as well as participatory approaches, to solving local challenges. Courageous and creative individuals, working th…		x		CBD	http://www.cepf.net/Pages/default.aspx	cepf@conservation.org.	@CommunityCEPF
ETC Group	Canada	North America	858409	dollars, but it isn't clear if it is US or CAN	2016			648098		9		2019	1994	s	ETC Group works to address the socioeconomic and ecological issues surrounding new technologies that could have an impact on the world’s poorest and most vulnerable people. We investigate ecological erosion (including the erosion of cultures and human rights); the development of new technologies (especially agricultural but also other technologies that work with genomics and matter); and we monit…		x		CBD	https://www.etcgroup.org/	https://www.etcgroup.org/contact	@ETC_Group
Global Island Partnership	USA	North America								4			2006	w	promote action to build resilient and sustainable island communities by inspiring leadership, catalyzing commitments and facilitating collaboration for all islands.		x		CBD	http://www.glispa.org/		@GLISPA_discuss
Global Sustainable Tourism Council	USA	North America	401787	USD	2016		401787	401787		11			2007	w	promote sustainable tourism policies and practices by the travel and tourism industry and by public authorities managing tourism destinations		x		CBD	https://www.gstcouncil.org/
International Institute for Sustainable Development	Canada	North America	20604514	CAD	2015			16153939		216		2019	1990	s	The International Institute for Sustainable Development (IISD) is an independent think tank championing sustainable solutions to 21st century problems. Our mission is to promote human development and environmental sustainability.		x		CBD	https://www.iisd.org/about/contact	info@iisd.org	@iisd_news
Missouri Botantical Garden	USA	North America	41419585	USD	2016		41419585	41419585		509		2016	1859	a	To discover and share knowledge about plants and their environment in order to preserve and enrich life		x		CBD	http://www.missouribotanicalgarden.org/
Planeterra Foundation	Canada	North America							NA	4	micro	2016	NA		We use our experience in the tourism industry to identify programs with the best chance of success. We vet our partners thoroughly and conduct site visits to ensure that we are creating livelihoods that are truly lifting people out of poverty. We plan the dive and dive the plan. We create detailed work plans with our local partners and contribute funds that provide specialized training and capaci…		x		CBD	https://planeterra.org/about-us/our-people/		@PlaneterraCares
USC	Canada	North America	8100000	CAD	2015	6347808	6462068.544	6462068.544	small	29	small	2016	1945	j	We promote vibrant family farms, strong rural communities and healthy ecosystems around the world. With engaged Canadians and partners in Africa, Asia, and Latin America, we support programs, training and policies that strengthen biodiversity, food sovereignty and the rights of those at the heart of resilient food systems – women, indigenous peoples and small-scale farmers		x		CBD	http://www.usc-canada.org/	info@usc-canada.org	@USCCanada
Alliance for Climate Education	United States of America	North America	2256795	USD	2015	2256795	2297417.31	2297417.31	small	20	small	2016	2009	w	Alliance for Climate Education's mission is to educate young people on the science of climate change and empower them to take action. By empowering youth to take action with a frame of justice and optimism, we are shifting the national discourse on climate in ways that are proven to affect public opinion and policy.	x			CCC	https://acespace.org/	hello@acespace.org	@acespace
Amazon Aid Foundation	United States of America	North America							NA	2	micro	2016	NA		Amazon Aid Foundation works to educate and empower people to protect the Amazon through art, science, and multimedia. Our goal is to preserve the rainforest for future generations to enjoy. How do we do it? Integrative science, art, and multimedia projects. Amazon Aid believes in the power of media to create positive change. Our projects include films, live events, and educational materials to ra…	x			CCC	http://amazonaid.org/	info@amazonaid.org
Amazon Center for Environmental Education and Research Foundation	United States of America	North America							NA	9	micro	2016	1991	s	The ACEER Foundation designs and implements transformative, experiential learning that develops local and global environmental leaders who work to conserve and restore functioning landscapes in the Amazon Basin. The ACEER Foundation is the go-to experiential learning organization in southeastern Peru that delivers innovative, transformative education programs to help develop the next generation o…	x			CCC	http://www.aceer.org/	NBynum@ACEERFoundation.Org	@ACEERFoundation
Amazon Conservation Association	United States of America	North America	5921078	USD	2014	5921078	6039499.56	6039499.56	small	94	small	2014	1999	u	Our mission is to protect the world's most diverse landscapes, train the next generation of Amazonian conservationists, and partner with communities to support livelihoods that sustain biodiversity. We conserve the Amazon by protecting state, community, and private lands, by working with governments, by supporting local people to improve their management of natural resources, and by developing co…	x			CCC	http://www.amazonconservation.org/about/index.html	info@amazonconservation.org	@ACA_DC
Amazon Conservation Team	United States of America	North America	4927681	USD	2014	4927681	5026234.62	5026234.62	small	60	small	2016	1996	u	The Amazon Conservation Team seeks to steadily increase the number of indigenous peoples in Amazonia able to monitor, sustainably manage and protect their traditional forestlands, and by extension significantly increase the area of Amazonian rainforest enjoying considerably improved protection.	x			CCC	http://www.amazonteam.org/	http://www.amazonteam.org/contact-us	@AmazonTeamOrg
Amazon Watch	United States of America	North America	1 ,546,899	USD	2014	1546899	1577836.98	1577836.98	micro	20	small	2014	1996	u	Amazon Watch is a nonprofit organization founded in 1996 to protect the rainforest and advance the rights of indigenous peoples in the Amazon Basin. We partner with indigenous and environmental organizations in campaigns for human rights, corporate accountability and the preservation of the Amazon's ecological systems. We envision a world that honors and values cultural and biological diversity a…	x			CCC	http://amazonwatch.org/	amazon@amazonwatch.org	@AmazonWatch
American Lung Association	United States of America	North America	7018064	USD	2015	7018064	7144389.152	7144389.152	small	74	small	2015	1904	b	To save lives by improving lung health and preventing lung disease. A world free of lung disease.	x			CCC	http://www.lung.org/	info@lung.org	@LungAssociation
Antarctic and Southern Ocean Coalition	United States of America	North America	1497299	USD	2012	1497299	1573985.41	1573985.41	micro	13	small	2016	1978	p	Our mission is to speak for the continent and its magnificent species — from krill to blue whales	x			CCC	http://www.asoc.org/	secretariat@asoc.org	@AntarcticaSouth
Architecture 2030 Inc.	United States of America	North America							NA		NA		2002	v	We're a non-profit think tank transforming climate change problems into solutions through the design of the built environment.	x			CCC	http://architecture2030.org/	info@architecture2030.org	@Arch2030
Asociación Interamericana para la Defensa del Ambiente	United States of America	North America	13008565	USD	2015	13008565	13242719.17	13242719.17	medium	20	small	2016	1998	u	Our mission is to strengthen people's ability to guarantee their individual and collective right to a healthy environment, via the development, implementation, and effective enforcement of national and international law.	x			CCC	http://www.aida-americas.org/	aida@aida-americas.org	@AIDAorg
Association of Climate Change Officers	United States of America	North America							NA	6	micro	2016	2008	w	ACCO defines, develops and supports the functions, resources and communities necessary for effective organizational leadership in addressing climate-related risks and opportunities. ACCO enables all organizations to be more sustainable by building enterprise capacity and empowering leadership to respond to climate change.	x			CCC	http://www.accoonline.org/about.html
Avaaz Foundation	United States of America	North America	18856724	USD	2014	18856724	19233858.48	19233858.48	medium	77	small	2014	2007	w	organize citizens of all nations to close the gap between the world we have and the world most people everywhere want.	x			CCC	https://secure.avaaz.org/en	https://secure.avaaz.org/en/contact/	@Avaaz
Brighter Green, Inc.	United States of America	North America							NA	2	micro	2016	NA		Brighter Green is a public policy action tank that works to raise awareness of and encourage policy action on issues that span the environment, animals, and sustainability. Based in New York, Brighter Green works in the U.S. and internationally with a focus on the countries of the global South and a strong commitment to ensuring and expanding equity and rights. On its own and in partnership with …	x			CCC	http://brightergreen.org/	info@brightergreen.org	@BrighterGreenNY
British Columbia Council for International Cooperation	Canada	North America	339208	CAD	2015	265830.5254	270615.4749	270615.4749	micro	6	micro	2015	1989	r	BCCIC engages its members and others to share knowledge, build relationships, and develop their capacity towards achieving sustainable global development. British Columbians are engaged in global cooperation for a just, equitable, and sustainable world.	x			CCC	http://bccic.ca/vision-mission-aims/	http://bccic.ca/contact/	@BCCIC
Buddhist Tzu Chi Foundation	United States of America	North America	26948000	USD	2014	26948000	27486960	27486960	medium		NA		1989	r	Achieving wellbeing is the essence of human existence, but a variety of obstacles can hinder the goal and cause misery. Tzu Chi is an international humanitarian organization whose mission is to relieve the suffering of those in need, and create a better world for all.	x			CCC	http://www.tzuchi.us/	info@tzuchi.us	@TzuChiUSA
Canadian Energy Efficiency Alliance	Canada	North America							NA	2	micro	2016	1995	u	CEEA is the independent advocate for energy efficiency in Canada. We work with governments and stakeholders to ensure energy efficiency is a priority for all sectors of the economy. We are an effective voice and resource for policy makers, businesses, builders, consumers, energy companies and environmental groups.	x			CCC	http://energyefficiency.org/	info@energyefficiency.org	@CdnEnergyEffic
Canadian Environmental Network	Canada	North America	965842	CAD	2011	976900.8909	1048186.22	1048186.22	micro		NA		1977	p	The RCEN is an independent, non-partisan organisation. Our primary role is to support environmental NGOs (ENGO) by providing them with valuable networking and communication services. We also provide opportunities for ENGO representatives to participate in national and international meetings, conferences, workshops and consultations on environmental policy issues through a transparent, bilingual a…	x			CCC	http://rcen.ca/	secretary@rcen.ca
Canadian Parks and Wilderness Society	Canada	North America	4747274	CAD	2015	3720343.688	3787309.875	3787309.875	small	17	small	2016	1963	m	CPAWS envisages a healthy ecosphere where people experience and respect natural ecosystems. We will achieve this by: o protecting Canada's wild ecosystems in parks, wilderness and similar natural areas, preserving the full diversity of habitats and their species o promoting awareness and understanding of ecological principles and the inherent values of wilderness through education, appreciation a…	x			CCC	http://www.cpaws.org/	info@cpaws.org	?@cpaws
Canadian Wildlife Federation Inc	Canada	North America	18531000	CAD	2015	14522374.08	14783776.81	14783776.81	medium		NA		1962	m	The Canadian Wildlife Federation’s mission is to conserve and inspire the conservation of Canada’s wildlife and habitats for the use and enjoyment of all. The Canadian Wildlife Federation conducts its activities through a cooperative approach – working with people, corporations, non-government organizations, and governments to inspire collaboration in achieving wildlife conservation. We will use …	x			CCC	http://cwf-fcf.org/en/about-cwf/	info@cwf-fcf.org	@CWF_FCF
Carbonfund.org Foundation, Inc.	United States of America	North America	3948248	USD	2014	3948248	4027212.96	4027212.96	small	36	small	2014	2003	v	Carbonfund.org is leading the fight against global warming, making it easy and affordable for any individual, business or organization to reduce & offset their climate impact and hasten the transition to a clean energy future. Carbonfund.org achieves its goals through: · Climate change education · Carbon offsets and reductions · Public outreach	x			CCC	https://carbonfund.org/	https://carbonfund.org/contact/	@Carbonfundorg
CARE Canada	Canada	North America	121623000	CAD	2015	95313512.64	97029155.87	97029155.87	medium	145	small	2016	1945	j	CARE works around the globe to save lives, defeat poverty and achieve social justice. We seek a world of hope, tolerance and social justice, where poverty has been overcome and all people live with dignity and security.	x			CCC	http://care.ca/	info@care.ca	@carecanada
Center for Biological Diversity	United States of America	North America	14036639	USD	2014	14036639	14317371.78	14317371.78	medium	107	small	2014	1989	r	At the Center for Biological Diversity, we believe that the welfare of human beings is deeply linked to nature — to the existence in our world of a vast diversity of wild animals and plants. Because diversity has intrinsic value, and because its loss impoverishes society, we work to secure a future for all species, great and small, hovering on the brink of extinction. We do so through science, la…	x			CCC	http://www.biologicaldiversity.org/	center@biologicaldiversity.org	@CenterForBioDiv
Center for Climate Strategies, Inc.	United States of America	North America							NA	10	micro	2016	2004	v	As the nation’s premiere catalyst for state climate action planning and analysis, the Center for Climate Strategies (CCS) combines expertise in facilitation, technical analysis, policy design, implementation, and financing through public-private partnerships and advanced collaborative systems.	x			CCC	http://www.climatestrategies.us/	http://www.climatestrategies.us/contact_us	@ClimateStrateg
Center for Food Safety	United States of America	North America	2900893	USD	2011	2900893	3112573.76	3112573.76	small	33	small	2016	1997	u	Center for Food Safety (CFS) is a national non-profit public interest and environmental advocacy organization working to protect human health and the environment by curbing the use of harmful food production technologies and by promoting organic and other forms of sustainable agriculture. CFS also educates consumers concerning the definition of organic food and products. CFS uses legal actions, g…	x			CCC	http://www.centerforfoodsafety.org/about-us	office@centerforfoodsafety.org,	@CFSTrueFood
Center for International Environmental Law	United States of America	North America	3944087	USD	2015	3944087	4015080.566	4015080.566	small	18	small	2015	1989	r	Since 1989, the Center for International Environmental Law (CIEL) has used the power of law to protect the environment, promote human rights, and ensure a just and sustainable society. CIEL seeks a world where the law reflects the interconnection between humans and the environment, respects the limits of the planet, protects the dignity and equality of each person, and encourages all of earth’s i…	x			CCC	http://www.ciel.org/about-us/our-mission/	info@ciel.org	@ciel_tweets
Center for Resource Solutions	United States of America	North America	2187721	USD	2014	2187721	2231475.42	2231475.42	small	20	small	2016	1997	u	Center for Resource Solutions (CRS) creates policy and market solutions to advance sustainable energy. CRS is a national nonprofit with global impact. It develops expert responses to climate change issues with the speed and effectiveness necessary to provide real-time solutions. Its leadership through collaboration and environmental innovation builds policies and consumer-protection mechanisms in…	x			CCC	http://resource-solutions.org/	info@resource-solutions.org	@GreeneMarktplc
Circumpolar Conservation Union	United States of America	North America							NA		NA		1995	u	The Circumpolar Conservation Union works to protect the ecological and cultural integrity of the Arctic by promoting understanding and cooperation among Arctic indigenous peoples, environmental organizations and other diverse interests, by raising public awareness ofthe importance of the Arctic, and by advocating policies and institutions that will protect the environment, promote sustainability,…	x			CCC	http://circumpolar.org/	ivakaufman@gmail.com, paul@peacefund.org	@CircumpolarCU
Clean Air Canada	Canada	North America							NA	2	micro	2016	1996	u	The Environmental Law Centre (ELC) is an externally funded, non-profit society that operates Canada’s largest public interest environmental law clinic in partnership with the University of Victoria, Faculty of Law. The ELC has two primary objectives: To provide legal capacity to community organizations, First Nations and individuals to improve environmental health; and To train the next generatio…	x			CCC	http://www.cleanair.ca/	elc@uvic.ca
Clean Air Foundation	Canada	North America							NA	6	micro	2016	2000	v	The Foundation is built on a base of extensive research, working with Canada's experts in air quality, partnership development and social marketing. The result is an organization which recognizes that real and lasting change requires participation by all stakeholders, incentives for action, and the incorporation of market principles. The Clean Air Foundation aims to be a major catalyst for action…	x			CCC	http://www.cleanairfoundation.org/	imorton@cleanairfoundation.org
Clean Energy Group	United States of America	North America							NA	13	small	2016	1998	u	Clean Energy Group is a leading national, nonprofit advocacy organization working on innovative policy, technology and finance programs in the areas of clean energy and climate change. We promote effective clean energy policies, develop low-carbon technology innovation strategies, and work on new financial tools to advance clean energy markets. Our projects concentrate on climate and clean energy…	x			CCC	http://www.cleanegroup.org/	info@cleanegroup.org	@CleanEnergyGrp
Clean Water Action	United States of America	North America	8240346	USD	2015	8240346	8388672.228	8388672.228	small	2055	medium	2015	1972	o	To protect our environment, health, economic well-being and community quality of life. Clean Water Action organizes strong grassroots groups and coalitions, and campaigns to elect environmental candidates and to solve environmental and community problems. JOIN US! Together we’re making a difference for Clean Water. Take action to protect drinking water and clean up polluted waterways: · Get healt…	x			CCC	http://www.cleanwateraction.org/	cwa@cleanwater.org	@cleanh2oaction
Climate Action Network Canada	Canada	North America							NA	1	micro	2016	NA		To combat climate change, particularly by building social consensus for the implementation of comprehensive climate change action plans by all levels of government, based on the best available science, with specific policies, targets, timetables and reporting, and to work with Canada’s governments, First Nations, Inuit and Metis, private sector, labour, and civil society for the effective impleme…	x			CCC	http://climateactionnetwork.ca/	general@climateactionnetwork.ca	@CANRacCanada
Climate Action Reserve	United States of America	North America	3239949	USD	2015	3239949	3298268.082	3298268.082	small	19	small	2016	2001	v	To develop, promote and support innovative, credible market-based climate change solutions that benefit economies, ecosystems and society.	x			CCC	http://www.climateactionreserve.org/	reserve@climateactionreserve.org	@climatereserve
Climate Generation: A Will Steger Legacy	United States of America	North America	712636	USD	2015	712636	725463.448	725463.448	micro	11	small	2016	2006	w	Climate Generation: A Will Steger Legacy educates and empowers people to engage in solutions to climate change. A sustainable and equitable future for all.	x			CCC	http://www.climategen.org/	info@climategen.org	@ClimateGenOrg
Climate Law and Policy Project	United States of America	North America							NA	4	micro	2016	2007	w	CLPP's mission is to use its legal and policy expertise to help formulate and advocate environmentally, socially, and scientifically sound policies to reduce emissions and protect communities around the world from the impacts of climate change. CLPP operates like a think tank -- seeking practical and politically viable strategies -- while simultaneously advocating for strong responses to avert th…	x			CCC	http://www.clpproject.org/	donald@clpproject.org
Climatico Analysis	United States of America	North America							NA		NA		2008	w	Climatico’s mission is to serve as an educational platform through which national and international climate change policies are made digestible to the global community. It aims to take debate and dialogue from the UN and deliver it to the world’s citizens in an accessible and independent manner so that they can more readily participate in an informed climate dialogue.	x			CCC	http://www.climaticoanalysis.org/
Conservation Law Foundation	United States of America	North America	10013981	USD	2014	10013981	10214260.62	10214260.62	small	61	small	2014	1966	n	A healthy, thriving New England – for generations to come. CLF protects New England’s environment for the benefit of all people. We use the law, science and the market to create solutions that preserve our natural resources, build healthy communities, and sustain a vibrant economy.	x			CCC	http://www.clf.org/	e-info@clf.org	@CLF
Consultative Group on Biological Diversity	United States of America	North America							NA	11	small	2016	NA		A just, healthy, and sustainable future for all life on Earth supported by an effective philanthropic sector. To support and grow a community of biodiversity grantmakers that pursues complementary and collaborative strategies.	x			CCC	https://www.cgbd.org/	https://www.cgbd.org/about/contact-us/	@CGBDsf
David and Lucile Packard Foundation	United States of America	North America	55000000	USD	2015	55000000	55990000	55990000	medium	120	small	2016	1964	m	Integrity The Board and staff will be open and honest with one another, the community, and Foundation grantees. We will encourage the highest possible standards of conduct and ethics. Respect for All People The Board and staff, in all of their work on behalf of the Foundation, will show graciousness and respect to all people. The success of the Foundation depends on seeking out and listening to t…	x			CCC	https://www.packard.org/	https://www.packard.org/contact-us/	@PackardFdn
David Suzuki Foundation	Canada	North America	11961236	CAD	2015	9373781.428	9542509.494	9542509.494	small	70	small	2016	1990	s	Our mission is to protect the diversity of nature and our quality of life, now and for the future. Our vision is that within a generation, Canadians act on the understanding that we are all interconnected and interdependent with nature	x			CCC	http://www.davidsuzuki.org/	http://www.davidsuzuki.org/about/contact/	@DavidSuzukiFDN
Deep South Center for Environmental Justice, Inc.	United States of America	North America							NA	7	micro	2016	1992	s	The Deep South Center for Environmental Justice (DSCEJ) was founded in 1992 in collaboration with community environmental groups and universities within the region to address issues of environmental justice. The DSCEJ Community/University Partnership, under the auspices of Dillard University in New Orleans, provides opportunities for communities, scientific researchers, and decision makers to col…	x			CCC	http://www.dscej.org/	dscej@aol.com
Defenders of Wildlife	United States of America	North America	32664000	USD	2015	32664000	33251952	33251952	medium	65	small	2016	1947	j	Our vision: Diverse wildlife populations in North America are secure and thriving, sustained by a network of healthy lands and waters. What does success look like for Defenders? Our conservation vision succinctly describes the elements that define our success: Diverse populations: Our conservation efforts are targeted at the full range of vulnerable North American biodiversity, from plants to pol…	x			CCC	http://www.defenders.org/
Dharma Drum Mountain Buddhist Association	United States of America	North America							NA		NA		1994	s	The Dharma Drum Mountain Buddhist Association (DDMBA) is committed to serving humanity by working to relieve the various forms of human suffering -- physical, emotional and spiritual. It's programs range from international dialogues on peace building in regions of conflict to classes on methods of cultivating peace within. One of DDMBA's primary functions is to support scholarly research in the f…	x			CCC	http://www.ddmba.org/
Earth Day Network	United States of America	North America	1524618	USD	2014	1524618	1555110.36	1555110.36	micro	13	small	2014	1970	o	Earth Day Network’s mission is to broaden and diversify the environmental movement worldwide and to mobilize it as the most effective vehicle to build a healthy, sustainable environment, address climate change, and protect the Earth for future generations.	x			CCC	http://www.earthday.org/
Earth Island Institute, Inc.	United States of America	North America	4576488	USD	2014	4576488	4668017.76	4668017.76	small	0	micro	2014	1982	q	Since 1982, Earth Island Institute has been a hub for grassroots campaigns dedicated to conserving, preserving, and restoring the ecosystems on which our civilization depends. Our Project Support program acts as an incubator for start-up environmental projects, giving crucial assistance to groups and individuals with new ideas for promoting ecological sustainability. Since our founding, we have p…	x			CCC	http://www.earthisland.org/
EarthAction	United States of America	North America							NA	3	micro	2016	1992	s	EarthAction's mission is to inform and inspire people everywhere to turn their concern, passion, and outrage into meaningful action for a more just, peaceful and sustainable world.	x			CCC	http://www.earthaction.org/	contact@earthaction.org
Earthjustice	United States of America	North America	48137000	USD	2014	48137000	49099740	49099740	medium	283	medium	2014	1965	n	With more than a hundred attorneys in offices across the country, Earthjustice pursues three key goals to secure a just, flourishing world: THE WILD Our nation’s laws protect our natural heritage for this and future generations. Earthjustice enforces the law to protect our irreplaceable wildlife and wild places for this and future generations. HEALTHY COMMUNITIES We fight for a future where child…	x			CCC	http://earthjustice.org/
EcoLogic Development Fund	United States of America	North America	1890209	USD	2014	1890209	1928013.18	1928013.18	micro	13	small	2014	1993	s	To empower rural and indigenous people to restore and protect tropical ecosystems in Central America and Mexico. Rural communities lead in the creation of a sustainable world for both people and nature. We believe that the preservation of biological diversity, ecosystems, and natural places is critically important to the survival of us all—people, plants, and animals alike. In addition to the int…	x			CCC	http://www.ecologic.org/	info@ecologic.org	@EcoLogicDevFund
Ecology Center	United States of America	North America							NA	39	small	2016	1969	n	The Ecology Center’s mission is to inspire and build a sustainable, healthy, and just future for the East Bay, California, and beyond. We transform the ideals of sustainability into everyday practice. We deliver information you can act on, infrastructure you can count on, and leadership for lasting change.	x			CCC	http://ecologycenter.org/	erc@ecologycenter.org	@EcologyCenter
Edmund S. Muskie Foundation	United States of America	North America							NA		NA		1996	u	The mission of the Foundation is to further Edmund S. Muskie's lifelong commitment to public service, civic responsibility, and the protection of the natural and human environment by supporting the work of those who build upon his achievements and who honor his values and ideals, by promoting public dialogue on the public issues to which he devoted his intellect and energies, and by supporting th…	x			CCC	http://www.muskiefoundation.org/	lgb@leonbillings.com
Eikosphere Foundation	United States of America	North America							NA		NA		NA		In the Eikosphere we aim to create a sphere of deep insight among world leaders using compelling visual media to bring economically and ecologically sustainable solutions into reality on our homeplanet. In the Eikosphere we are committed to helping world leaders in business, government, and society visualize, design, evaluate, exchange, communicate, realize and iterate high quality economically, …	x			CCC	http://eikosphere.org/NewSite/	relations@eikosphere.com
Environmental and Energy Study Institute	United States of America	North America	1017700	USD	2015	1017700	1036018.6	1036018.6	micro	11	small	2015	1982	q	EESI was founded by a bipartisan Congressional caucus in 1984, and today is governed by a diverse Board of Directors made up of environmental, business, academic, and former political leaders. Now an independent organization that receives no Congressional funding, EESI maintains its strong relationship with Congress and serves as a trusted source of credible, non-partisan information on energy an…	x			CCC	http://www.eesi.org/		@eesionline
Environmental Investigation Agency	United States of America	North America							NA		NA		1989	r	Founded to help save the whales and the African elephant, EIA has evolved into an action-oriented, research and intelligence driven organization that seeks to transform international trade and supply chains to protect Earth’s natural heritage.	x			CCC	http://eia-global.org/	info@eia-global.org	@EIAEnvironment
Environnement Jeunesse	Canada	North America	331003	CAD	2015	259400.431	264069.6388	264069.6388	micro	4	micro	2016	1979	p	is to raise environmental awareness among young people, to provide educational tools and to encourage youth to take action in their communities. To do so, we provide training, coordinate concrete projects and actions, and organize mobilization events (annual conference on sustainable development, participation in public hearings, etc.).	x			CCC	http://enjeu.qc.ca/	infoenjeu@enjeu.qc.ca, cgauthier@enjeu.qc.ca	@ENJEUquebec
Equiterre	Canada	North America	3490536	CAD	2015	2735463.252	2784701.591	2784701.591	small	50	small	2015	1993	s	Equiterre helps build a social movement by encouraging individuals, organizations and governments to make ecological and equitable choices, in a spirit of solidarity We see the everyday choices we all make - food, transportation, housing, gardening, shopping - as an opportunity to change the world, one step at a time. Our consulting, awareness-raising and research projects offer concrete solution…	x			CCC	http://www.equiterre.org/	info@equiterre.org
Evangelical Environmental Network	United States of America	North America							NA	4	micro	2016	1993	s	The Evangelical Environmental Network (EEN) is a ministry that educates, inspires, and mobilizes Christians in their effort to care for God's creation, to be faithful stewards of God's provision, to get involved in regions of the United States and the World impacted by pollution, and to advocate for actions and policies that honor God and protect the environment.	x			CCC	http://www.creationcare.org/	support@creationcare.org	@CreationCare
Fondation Rivières	Canada	North America							NA	6	micro	3016	2001	v	The Rivers Foundation is a non-profit organization whose mission is to work for preservation, restoration and enhancement of the natural character of rivers- as well as to maintain better water quality.	x			CCC	http://fondationrivieres.org/?lang=en	fr@fondationrivieres.org	@F_Rivieres
Global Call for Climate Action	Canada	North America	2139539	USD	2014	2139539	2182329.78	2182329.78	small	20	small	2016	2008	w	Now is our moment, before climate disruption becomes irreversible, to stand up for the safety and wellbeing of people — at home and around the world. The solutions are available and the costs of inaction keep rising every year we delay. We call for: Phase-out of fossil fuels and a just transition to clean, renewable energy; Protection of our communities and forests, oceans and water resources; Le…	x			CCC	http://tcktcktck.org/about/		@tcktcktck
Global Environment and Energy in the 21st Century	United States of America	North America							NA		NA		NA		GEE-21 is a non-profit organization that conducts research and educational activities dealing with issues of energy, water, climate change and environment. It has an international Board of Directors, and is based in Honolulu, Hawaii. The substantive work of GEE-21 is being carried out in four broad themes: Asia's evolving role in global climate change Developing renewable energy resources Meeting…	x			CCC	http://www.gee-21.org/	t.siddiqi@att.net
Global Exchange	United States of America	North America	3882709	USD	2012	3882709	4081567.75	4081567.75	small	9	micro	2016	1988	r	We envision a people centered globalization that values the rights of workers and the health of the planet; that prioritizes international collaboration as central to ensuring peace; and that aims to create a local, green economy designed to embrace the diversity of our communities. In a world where the economics of quantity fuels corporate power and political greed, the elite are reaping profits…	x			CCC	http://www.globalexchange.org/about	http://www.globalexchange.org/contact	@globalexchange
Global Justice Ecology Project, Inc.	United States of America	North America							NA	3	micro	2016	2003	v	Global Justice Ecology Project (GJEP) explores and exposes the intertwined root causes of social injustice, ecological destruction, and economic domination. GJEP envisions a world in which all societies are justly and equitably governed with full participation by an engaged and informed populace living in harmony with the natural world and one another. We accomplish our mission by (1) prioritizin…	x			CCC	http://globaljusticeecology.org/	contact@globaljusticeecology.org	@Climatejustice1
Global Peace Initiative of Women	United States of America	North America							NA	3	micro	2016	2002	v	Our work has centered on uncovering the common ground between faith traditions to create a joint platform for global healing and unity. We have also used feminine values -cooperation, inclusivity, connection as a basis for mediation of social and religious tension in various areas of the world.	x			CCC	http://www.gpiw.org/	info@gpiw.org	@GPIW
Gordon E. and Betty I. Moore Foundation	United States of America	North America	178478146	USD	2015	178478146	181690752.6	181690752.6	medium	100	small	2015	2000	v	We foster path-breaking scientific discovery, environmental conservation, patient care improvements, and preservation of the special character of the Bay Area.	x			CCC	https://www.moore.org/	communications@moore.org	@MooreFound
Grassroots Organizations Operating Together in Sisterhood	United States of America	North America							NA		NA		1985	r	To develop, over time, a movement giving voice and power to grassroots women's local visions and initiatives attracting long-term partners, and creating new policies, to expand and strengthen their leadership.	x			CCC	http://www.groots.org/about.html	info@groots.org
Green Club	Canada	North America							NA		NA		1999	u	We are a group of environment concerned Taiwanese and Chinese Canadian dedicated to promote cross-cultural understanding of the unique ecosystems and cultures among Taiwan, Asia and Canada, and to educate the public about the importance of conservation and bio-diversity.	x			CCC	http://www.greenclub.bc.ca/english/	greenclub@gmail.com
Greenspirit International Foundation	Canada	North America							NA	6	micro	2016	NA		Our goal is to help you communicate your sustainability message transparently, collaboratively and scientifically. We offer communications planning, advocacy, coalition-building and grassroots support.	x			CCC	http://greenspiritstrategies.com/	http://greenspiritstrategies.com/contact-2/	@consensusworks
Health Care Without Harm	United States of America	North America							NA		NA		1996	u	Health care mobilizes its ethical, economic and political influence to create an ecologically sustainable, equitable and healthy world. Transform health care worldwide so that it reduces its environmental footprint, becomes a community anchor for sustainability and a leader in the global movement for environmental health and justice.	x			CCC	https://noharm.org/	https://noharm-global.org/contact-hcwh	@HCWHGlobal
Houston Advanced Research Center	United States of America	North America	10706877	USD	2014	10706877	10921014.54	10921014.54	medium	45	small	2014	1982	q	Just as sustainability can be envisioned as a three-legged stool, HARC’s vision can be stated in three parts: A world in which natural resources are used sustainably and are equitably distributed; An economy that ensures well being for this and future generations; and A society that is engaged in the stewardship of nature. HARC’s mission is to provide independent analysis on energy, air, and wate…	x			CCC	http://www.harcresearch.org/about/history		@HARCresearch
Humane Society International	United States of America	North America	12487743	USD	2015	12487743	12712522.37	12712522.37	medium	32	small	2015	1991	s	Humane Society International is one of the only global animal protection organizations working to help all animals—including animals in laboratories, animals on farms, companion animals and wildlife—and our record of achievement demonstrates our dedication and effectiveness. HSI: Celebrating Animals, Confronting Cruelty.	x			CCC	http://www.hsi.org/	info@hsi.org	@HSIGlobal
Institut de l'énergie et de l'environnement de la Francophonie	Canada	North America							NA		NA		1988	r	IFDD’s mission is to initiate and support capacity building initiatives at the national level and to promote partnerships in the fields of Energy and Environment.	x			CCC	http://www.ifdd.francophonie.org/ifdd/english.php	ifdd@francophonie.org
Institute for Governance and Sustainable Development	United States of America	North America							NA	12	small	2016	NA		IGSD’s mission is to promote just and sustainable societies and to protect the environment by advancing the understanding, development, and implementation of effective, and accountable systems of governance for sustainable development.	x			CCC	http://www.igsd.org/	info@igsd.org	@IGSD_DC
Institute for Policy Studies	United States of America	North America	6016024	USD	2014	6016024	6136344.48	6136344.48	small	54	small	2014	1962	m	IPS is a progressive think tank dedicated to building a more equitable, ecologically sustainable, and peaceful society. In partnership with dynamic social movements, we turn transformative policy ideas into action. We believe everyone has a right to thrive on a planet where all communities are equitable, democratic, peaceful, and sustainable.	x			CCC	http://www.ips-dc.org/history/	press@ips-dc.org
Institute for Resource and Security Studies	United States of America	North America							NA	3	micro	2016	1984	q	The Institute for Resource and Security Studies (IRSS) is an independent, non-profit, tax-exempt corporation, registered in Massachusetts. It was founded in 1984 to conduct technical and policy research and public education, with the objective of promoting international security and sustainable use of natural resources. IRSS programs always reflect our interest in practical solutions to resource,…	x			CCC	http://www.irss-usa.org/	gthompson(at)irss-usa.org
InterEnvironment Institute	United States of America	North America							NA		NA		1969	n	We are international. We work at both global and California levels, bringing experience from other countries and the international arena to California, and vice versa. in making connections that otherwise would be unlikely to happen. These include connections among people and organizations, as well as connections between people and information and ideas. We have a distinctive style of convening t…	x			CCC	http://www.interenvironment.org/about.html	Mail [at] InterEnvironment [dot] org
International Association for Impact Assessment	United States of America	North America	1345106	USD	2015	1345106	1369317.908	1369317.908	micro	8	micro	2015	1980	q	IAIA is the leading global network on best practice in the use of impact assessment for informed decision making regarding policies, programs, plans and projects. To provide the international forum for advancing innovation and communication of best practice in all forms of impact assessment so as to further the development of local, regional, and global capacity in impact assessment.	x			CCC	http://www.iaia.org/	info@iaia.org	@IAIAConference
International Conservation and Education Fund	United States of America	North America							NA	7	micro	2016	2005	w	INCEF was created in 2005 with an educational mission targeting people in the remote villages of Central Africa to bring desperately necessary change to human behavior where it has the most impact on the simultaneous enrichment of human experience and conservation of wild species.	x			CCC	http://www.incef.org/	cyn@incef.org	@INCEF
International Court for the Environment Coalition	United States of America	North America							NA		NA		NA		The ICE Coalition represents a growing number of environmental, legal, business, academic and NGO stakeholders who advocate for an international rule of law that protects the global environment for present and future generations. We propose that an international court for the environment is necessary to address significant gaps in the current international environmental legal order.	x			CCC	http://www.icecoalition.org/	info@icecoalition.org
International Forum on Globalization Inc.	United States of America	North America							NA	10	micro	2016	1994	s	THE INTERNATIONAL FORUM ON GLOBALIZATION (IFG) is a North-South research and educational institution composed of leading activists, economists, scholars, and researchers providing analysis and critiques on the cultural, social, political, and environmental impacts of economic globalization.	x			CCC	http://ifg.org/	ifg@ifg.org	@IFGlobalization
Islands First, Inc.	United States of America	North America							NA	5	micro	2016	NA		Empowering islands to advance their priorities. Islands First is a not for profit organization working with small island developing states to advance their priorities on climate change, oceans and sustainable development, through: long-term capacity building and immediate capacity support; research and information sharing; strategic planning facilitation; and connecting partners with various stak…	x			CCC	http://www.islandsfirst.org/	info@islandsfirst.org
John Heinz III Center for Science, Economics and the Environment	United States of America	North America							NA	16	small	2016	1995	u	The Heinz Center aims to restore nonpartisan environmentalism by informing and convening decision makers. We provide opportunities to discuss scientific and economic information from businesses, universities, government agencies and non-profit organizations. The Center is a living memorial to the late US Senator John Heinz (R-PA). Since 1995, we have worked to honor his legacy: a passion for the …	x			CCC	http://www.heinzctr.org/	info@heinzcenter.org	@TheHeinzCenter
Joyce Foundation	United States of America	North America	48602484	USD	2015	48602484	49477328.71	49477328.71	medium	27	small	2016	1948	j	Joyce invests in quality public education, especially for children growing up in poverty; expansion of economic opportunity for disadvantaged workers; and a more representative democracy with broad public participation. We support policies to secure a clean and healthy natural environment, and research-based strategies that can prevent gun violence by reducing the easy accessibility of firearms. …	x			CCC	http://www.joycefdn.org/	info@joycefdn.org	@JoyceFdn
Labor Community Strategy Center	United States of America	North America							NA	11	small	2016	1989	r	for regional, national and international movement building, founded in 1989 and based in the 10 million-person world city of Los Angeles. Our campaigns, projects, and publications are rooted in working class communities of color, and address the totality of urban life with a particular focus on civil rights, environmental justice, public health, global warming, and the criminal legal system. We b…	x			CCC	http://www.thestrategycenter.org/about	http://www.thestrategycenter.org/contact
League of American Wheelmen	United States of America	North America	1766454	USD	2015	1766454	1798250.172	1798250.172	micro	25	small	2015	1880	a	is a nation where everyone recognizes and enjoys the many benefits and opportunities of bicycling. is to lead the movement to create a Bicycle Friendly America for everyone. As leaders, our commitment is to listen and learn, define standards and share best practices to engage diverse communities and build a powerful, unified voice for change.	x			CCC	http://www.bikeleague.org/	bikeleague@bikeleague.org	@BikeLeague
League of Women Voters of the United States	United States of America	North America							NA		NA		1920	e	The League of Women Voters, a nonpartisan political organization, encourages informed and active participation in government, works to increase understanding of major public policy issues, and influences public policy through education and advocacy.	x			CCC	http://lwv.org/	http://lwv.org/content/contact	@LWV
Maryknoll Sisters of St. Dominic, Inc.	United States of America	North America	20980619	USD	2014	20980619	21400231.38	21400231.38	medium	400	medium	2016	1912	d	Maryknoll Sisters give witness to God’s love and devote our lives in service overseas. As nurses, doctors, teachers, theologians, social workers, environmentalists and more, we serve the needs of the people – the poor, the ailing and the marginalized – where we are missioned.	x			CCC	https://maryknollsisters.org/	maryknoll@mksisters.org	@MaryknollSister
Mountain Institute, Inc.	United States of America	North America	2850576	USD	2014	2850576	2907587.52	2907587.52	small	27	small	2016	1972	o	The Mountain Institute’s mission is to help mountain people adapt and thrive in the face of rapid environmental, social and economic change. We partner with mountain communities to transform their livelihoods, protect their cultures and conserve mountain environments as vital natural resources for the planet.	x			CCC	http://mountain.org/	summit@mountain.org	@TheMountainInst
National Association for the Advancement of Colored People	United States of America	North America	29343562	USD	2015	29343562	29871746.12	29871746.12	medium	92	small	2015	1909	c	The mission of the National Association for the Advancement of Colored People is to ensure the political, educational, social, and economic equality of rights of all persons and to eliminate race-based discrimination. The vision of the National Association for the Advancement of Colored People is to ensure a society in which all individuals have equal rights without discrimination based on race.	x			CCC	http://www.naacp.org/	info@naacp.org	@NAACP
National Wildlife Federation	United States of America	North America	75270000	USD	2015	75270000	76624860	76624860	medium	361	medium	2015	1936	h	National Wildlife Federation gives voice to the wildlife conservation values that are part of our country’s heritage. We are charting a new course for wildlife that our children and grandchildren will thank us for.	x			CCC	http://www.nwf.org/	http://www.nwf.org/Who-We-Are/Contact-Us.aspx	@NWF
Natural Capitalism Solutions, Inc.	United States of America	North America							NA	10	micro	2016	2001	v	Natural Capitalism Solutions’ mission is to educate senior decision-makers in business, government and civil society about the principles of sustainability. Natural Capitalism is regenerative of human and natural capital while increasing prosperity and quality of life. In partnership with leading thinkers and groups, Natural Capitalism Solutions creates innovative, practical tools and implementat…	x			CCC	http://natcapsolutions.org/	info@natcapsolutions.org	@natcapsolutions
Natural Lands Trust, Inc.	United States of America	North America							NA	66	small	2016	1953	k	Natural Lands Trust is a non-profit land conservation organization dedicated to protecting the forests, fields, streams, and wetlands that are essential to the sustainability of life in eastern Pennsylvania and southern New Jersey. We apply a comprehensive approach to conservation that includes permanently protecting natural areas, providing leadership in natural resource management, and creating…	x			CCC	https://natlands.org/	t info@natlands.org
Natural Resources Defense Council	United States of America	North America	134361787	USD	2014	134361787	137049022.7	137049022.7	medium	611	medium	2014	1970	o	NRDC works to safeguard the earth—its people, its plants and animals, and the natural systems on which all life depends.	x			CCC	https://www.nrdc.org/	nrdcinfo@nrdc.org	@NRDC
New Brunswick Lung Association	Canada	North America							NA	9	micro	2016	1900	b	Mission The New Brunswick Lung Association is a charitable organization dedicated to good health through the prevention of lung disease and the promotion of wellness by advocacy, with education, and through research. Vision The New Brunswick Lung Association will become acknowledged as the leader in respiratory research, programs and services through organizational effectiveness, greater fundrais…	x			CCC	https://nb.lung.ca/	Info@nb.lung.ca	@NBlung
Northeast States for Coordinated Air Use Management	United States of America	North America	5444080	USD	2006	5444080	6517584.53	6517584.53	small	17	small	2016	1967	n	NESCAUM’s purpose is to exchange technical information and to promote cooperation among the eight member states in regard to air pollution control issues of regional concern. To accomplish this, NESCAUM supports technical committees and workgroups, sponsors frequent air quality training programs, participates in national debates, and promotes a variety of research initiatives. NESCAUM also provid…	x			CCC	http://www.nescaum.org/	amarin@nescaum.org, hcurtis@nescaum.org, charla@nescaum.org	@NESCAUM
Oceana Inc.	United States of America	North America	20639382	USD	2014	20639382	21052169.64	21052169.64	medium	145	small	2016	2001	v	Oceana seeks to make our oceans more biodiverse and abundant by winning policy victories in the countries that govern much of the world's marine life. Oceana, founded in 2001, is the largest international advocacy organization focused solely on ocean conservation. Our offices around the world work together to win strategic, directed campaigns that achieve measurable outcomes that will help make o…	x			CCC	http://oceana.org/about-oceana/about-us	info@oceana.org	@Oceana
Oil Change International	United States of America	North America	2449547	USD	2015	2449547	2493638.846	2493638.846	small	13	small	2016	2005	w	Oil Change International is a research, communication, and advocacy organization focused on exposing the true costs of fossil fuels and facilitating the coming transition towards clean energy. We focus on the fossil fuel industry because we view the production and consumption of oil, gas and coal as sources of global warming, human rights abuses, war, national security concerns, corporate globali…	x			CCC	http://priceofoil.org/about/	info [at] priceofoil.org
One Sky - Canadian Insitute of Sustainable Living	Canada	North America							NA		NA		2000	v	One Sky seeks to make a significant difference in the next five years by: Radicalizing Canadian perspectives and shifting worldviews Developing capacity of change agents Playing an inspiring role and promoting solutions to the world’s overwhelming challenges Providing practical solutions where human security and the environment interface Effectively networking and creating partnerships within and…	x			CCC	http://www.onesky.ca/
Ontario Sustainable Energy Association	Canada	North America							NA	2	micro	2016	NA		OSEA’s vision is of a prosperous Ontario with a thriving sustainable energy sector, good jobs, resilient communities and healthy environments powered, heated, cooled and moved by portfolios of sustainable energy. OSEA’s mission is to advance the association’s vision by raising public awareness, advising decision makers and establishing forums for new market opportunities and collaboration.	x			CCC	http://www.ontario-sea.org/about	admin@ontario-sea.org	@OntarioSEA
Pacific Forest Trust	United States of America	North America	2046982	EUR	2014	2720398.138	2774806.101	2774806.101	small	10	micro	2016	1993	s	We envision a vast, vital, and resilient landscape of forests across the United States that is at least as extensive as today’s. The critical infrastructure of interconnected and interdependent privately and publicly owned forests must be sustained to provide society with the suite of goods and services we need from healthy forest ecosystems, including the wood, water, wildlife, and well-balanced…	x			CCC	https://www.pacificforest.org/about-us/	pft@pacificforest.org	@PacificForest
Pact, Inc.	United States of America	North America	98551561	USD	2014	98551561	100522592.2	100522592.2	medium	215	small	2014	1971	o	WE EMPOWER people by building their ability to do three things: to live a healthy life, to earn a dignified living, and to benefit from the sustainable use and management of the natural resources around them. WE DO this in three main ways: by strengthening the capacity of local organizations and institutions, by forging effective governance systems and by transforming markets into a force for dev…	x			CCC	http://www.pactworld.org/	info@pactworld.org	@PactWorld
Pembina Institute for Appropriate Development	Canada	North America	3884587	CAD	2015	3044273.14	3099070.057	3099070.057	small	50	small	2016	1984	q	Maintaining a healthy environment, a stable climate and prosperous communities requires collaboration, evidence-based decision making and innovative solutions.	x			CCC	https://www.pembina.org/	http://www.pembina.org/user/pembina-institute	@Pembina
Pew Charitable Trusts	United States of America	North America	302012963	USD	2014	302012963	308053222.3	308053222.3	medium	969	medium	2014	1948	j	Improve public policy by conducting rigorous analysis, linking diverse interests to pursue common cause and insisting on tangible results; Inform the public by providing useful data that illuminate the issues and trends shaping our world; Invigorate civic life by encouraging democratic participation and strong communities. In our hometown of Philadelphia, we support arts and culture organizations…	x			CCC	http://www.pewtrusts.org/en	info@pewtrusts.org.	@pewtrusts
Pollution Probe	Canada	North America	2411000	CAD	2015	1889452.48	1923462.625	1923462.625	micro	12	small	2015	1969	n	We seek to improve the health and well-being of Canadians by advancing policy that achieves positive, tangible environmental change.	x			CCC	http://www.pollutionprobe.org/	pprobe@pollutionprobe.org	@PollutionProbe
Population Action International	United States of America	North America	7650000	usd	2015	7650000	7787700	7787700	small	32	small	2016	1966	n	is a global organization advancing the right to affordable, quality contraception and reproductive health care for every woman, everywhere.	x			CCC	http://pai.org/	info@pai.org
Rainforest Action Network	United States of America	North America	4410000	usd	2015	4410000	4489380	4489380	small	35	small	2016	1985	r	campaigns for the forests, their inhabitants and the natural systems that sustain life by transforming the global marketplace through education, grassroots organizing and non-violent direct action.	x			CCC	http://www.ran.org/	ran@ran.org	@RAN
Rainforest Partnership	United States of America	North America	476789	usd	2014	476789	486324.78	486324.78	micro	12	small	2016	NA		is to protect and regenerate tropical rainforests by working with the people of the forests to develop sustainable livelihoods that empower and respect both people and nature.	x			CCC	https://rainforestpartnership.org/		@RainforestPrtnr
Rainforestmaker	United States of America	North America							NA	11	small	2016	2005	w	is to grow back the Earth’s rainforests. We are committed to raising awareness, encouraging people to live more in balance with nature, and inspiring them and the companies they work for to replant the trees they have used. The Earth is at a critical stage in its history and we have the ability to preserve it.	x			CCC	http://www.rainforestmaker.org/	info@rainforestmaker.org	@RainforestMaker
Redefining Progress	United States of America	North America	2395000	usd	2005	2395000	2959756.45	2959756.45	small		NA		1994	s	Shifting public policy to achieve a sustainable economy, a healthy environment and a just society.	x			CCC	http://rprogress.org/index.htm	http://rprogress.org/about_us/contact_us.htm
Resource Innovation Group	United States of America	North America							NA		NA		1996	u	is to address the human causes, impacts, and solutions to complex socio-economic-ecological challenges, with a special emphasis on climate change. By a decision of the TRIG Board of Directors in 2013, TRIG has decided to focus primarily on building psychosocial resilience for climate change-enhanced traumas and stresses within individuals, organizations, communities, and society.	x			CCC	http://www.theresourceinnovationgroup.org/	admin@trig-cli.org	@resourceinnov
Rights and Resources Institute, Inc.	United States of America	North America	14800000	usd	2016	14800000	14800000	14800000	medium	45	small	2016	2005	w	is to support local communities’ and Indigenous Peoples’ struggles against poverty and marginalization by promoting greater global commitment and action towards policy, market and legal reforms that secure their rights to own, control and benefit from natural resources, especially land and forests. - See more at: http://rightsandresources.org/en/who-we-are/#.WCOO9i0rKM8	x			CCC	http://rightsandresources.org/en/#.WCOOxi0rKM8	info@rightsandresources.org	@RightsResources
Rockefeller Brothers Fund, Inc.	United States of America	North America	863000000	usd	2015	863000000	878534000	878534000	medium	64	small	2015	1940	i	advances social change that contributes to a more just, sustainable, and peaceful world.	x			CCC	http://www.rbf.org/	communications [at] rbf [dot] org	@RockBrosFund
Rocky Mountain Institute	United States of America	North America	13517000	usd	2015	13517000	13760306	13760306	medium	131	small	2014	1982	q	is to drive the efficient and restorative use of resources.	x			CCC	http://www.rmi.org/	http://www.rmi.org/Contact+RMI	@RockyMtnInst
Rotary International	United States of America	North America	123000000	usd	2016	123000000	123000000	123000000	medium	330	medium	2014	1905	c	We are 1.2 million neighbors, friends, and community leaders who come together to create positive, lasting change in our communities and around the world.	x			CCC	https://www.rotary.org/en	https://www.rotary.org/en/contact	@Rotary
School of Environmental Studies Education Foundation	United States of America	North America							NA		NA		1999	u	is to stimulate innovation, opportunity, and advocacy for the School of Environmental Studies community and the positive contributions it makes to the world.	x			CCC	http://www.sesef.org/	webmaster@sesef.org
Sequoia Foundation	United States of America	North America							NA		NA		1983	q	is dedicated to research, public policy interventions, and the application of solutions that address the environmental, occupational, demographic, and genetic factors that adversely or beneficially affect human health. We also support actions that hasten the transformation of the power supply to renewable energy sources.	x			CCC	http://www.sequoiafoundation.org/	info@sequoiafoundation.org
Sierra Club	United States of America	North America	113200000	usd	2015	113200000	115237600	115237600	medium	751	medium	2015	1892	a	To explore, enjoy, and protect the wild places of the earth; To practice and promote the responsible use of the earth's ecosystems and resources; To educate and enlist humanity to protect and restore the quality of the natural and human environment; and to use all lawful means to carry out these objectives.	x			CCC	Sierra Club	information@sierraclub.org	@sierraclub
Sierra Club Canada	Canada	North America	440000	CAD	2013	427266.4	442647.9904	442647.9904	micro	4	micro	2016	1969	n	is to be a voice for the earth. We work to protect and preserve the natural environment and to empower people to be stewards of the earth in their communities.	x			CCC	http://www.sierraclub.ca/	info@sierraclub.ca	@SierraClubCan
Solar Electric Light Fund	United States of America	North America	3343000	usd	2015	3343000	3403174	3403174	small	11	small	2016	1990	s	to design and implement solar energy solutions to assist the 1.5 billion people living in energy poverty with their economic, educational, health care and agricultural development.	x			CCC	http://self.org/	info (at) self.org	@solarfund
St Louis Aquacenter, Inc.	United States of America	North America							NA		NA		1971	o	The mission of World Aquarium is to present, promote and protect the world of water. The mission is fulfilled through education, exhibits, conservation programming and research projects.	x			CCC	http://www.worldaquarium.org/	info@worldaquarium.org	@worldaquarium
Sustainable Energy Institute	United States of America	North America							NA		NA		1993	s	Facilitate public debate and national/international dialogue on low and non-carbon-emitting technologies for long-term future energy supply in the United States and internationally, as well as demand-side management; Educate the public on energy choices by producing and distributing reports that aim to make complex technological and policy issues understandable to non-experts; Engage U.S. and for…	x			CCC	http://www.s-e-i.org/index.asp	info@s-e-i.org
Sustainable Markets Foundation - 350.org	United States of America	North America	11338000	USD	2016	11338000	11338000	11338000	medium	114	small	2016	2007	w	We believe in a safe climate and a better future — a just, prosperous, and equitable world built with the power of ordinary people. Here’s how we get there:	x			CCC	https://350.org/how/	feedback@350.org.	@350
TakingITGlobal	Canada	North America	1500000	cad	2008	1415310	1586551.58	1586551.58	micro	19	small	2016	1999	u	Youth around the world actively engaged and connected in shaping a more inclusive, peaceful and sustainable world. empowers youth to understand and act on the world's greatest challenges	x			CCC	http://www.tigweb.org/		@takingitglobal
The Baum Foundation	United States of America	North America							NA		NA		2003	v	to support creativity in the arts, provide educational tools and opportunities for youth and put programs in place to protect, restore and sustain the environment. The Baum Foundation has worked globally to improve the health of the planet and the human condition by supporting programs that build awareness, shift public attitudes, and expand implementation of sustainable solutions for the environ…	x			CCC	http://thebaumfoundation.org/		@baumfoundation
The Bloomberg Family Foundation Inc.	United States of America	North America	510000000	usd	2015	510000000	519180000	519180000	medium		NA		2004	v	focuses on five key areas for creating lasting change: public health, environment, education, government innovation, and arts & culture	x			CCC	http://www.bloomberg.org/	https://www.bloomberg.org/about/contact-us/	@BloombergDotOrg
The Climate Reality Project	United States of America	North America	16800000	usd	2014	16800000	17136000	17136000	medium	61	small	2016	2006	w	to catalyze a global solution to the climate crisis by making urgent action a necessity across every level of society	x			CCC	https://www.climaterealityproject.org/	https://www.climaterealityproject.org/content/contact-us	@ClimateReality
The Climate Registry	United States of America	North America							NA	13	small	2016	2007	w	We will empower the world’s leading organizations with the highest quality carbon data so they can operate more efficiently, sustainably, and competitively	x			CCC	https://www.theclimateregistry.org/	accounting@theclimateregistry.org	@theclimatereg
The Wildlife Society	United States of America	North America	2479404	usd	2014	2479404	2528992.08	2528992.08	small	26	small	2014	1948	j	o inspire, empower, and enable wildlife professionals to sustain wildlife populations and habitats through science-based management and conservation	x			CCC	http://wildlife.org/	tws@wildlife.org	@wildlifesociety
The Woods Hole Research Center	United States of America	North America	16500000	usd	2015	16500000	16797000	16797000	medium	50	small	2016	1985	r	assesses threats to a safe climate and works with individuals, communities, governments, and NGOs to identify and implement opportunities to stabilize the global and regional climate	x			CCC	http://whrc.org/	info@whrc.org	@WoodsHoleResCtr
Tides Center	United States of America	North America	219658000	usd	2015	219658000	223611844	223611844	medium		NA		1976	p	we are building a world of shared prosperity and social justice, founded on equality and human rights, a sustainable environment, healthy individuals and communities, and quality education	x			CCC	https://www.tides.org/		@TidesCommunity
Transport 2000 Québec	Canada	North America							NA		NA		1972	o	Contribute to the overall development of public transport in Quebec and the improvement of services offered to users by ensuring that their views are taken into account	x			CCC	http://www.transport2000qc.org/nous-connaitre.html	info@transport2000qc.org	@Transport2000Qc
Tropical Forest Group	United States of America	North America							NA	6	micro	2016	NA		The Tropical Forest Group (TFG) catalyzes policy, science and advocacy to conserve and restore the planet’s remaining tropical forests. TFG works urgently and responsibly to save tropical forests, fight climate change and improve the lives of local people. TFG is a 501(c)3 non-profit organization registered as a corporation in the State of California. We are an accredited observer to the United N…	x			CCC	http://www.tropicalforestgroup.org/	info@tropicalforestgroup.org
U.S. Climate Action Network	United States of America	North America	1400000	usd	2015	1400000	1425200	1425200	micro	6	micro	2016	2014	x	USCAN’s mission is to support and strengthen US-based civil society organizations’ influence on the development and implementation of local, national, and international climate policy and action	x			CCC	http://www.usclimatenetwork.org/	uscan@usclimatenetwork.org	@uscan
U.S. Green Building Council	United States of America	North America	72000000	usd	2014	72000000	73440000	73440000	medium		NA		1993	s	to promote sustainability focused practices in the building and construction industry	x			CCC	http://www.usgbc.org/	leedinfo@usgbc.org	@USGBC
UNANIMA International	United States of America	North America							NA	2	micro	2015	2000	v	UNANIMA International is a non-governmental organization (NGO) advocating on behalf of women and children (particularly those living in poverty), immigrants and refugees, and the environment. Our work takes place primarily at the United Nations headquarters in New York, where we and other members of civil society aim to educate and influence policymakers at the global level. In solidarity, we wor…	x			CCC	http://www.unanima-international.org/	info@unanima-international.org
Union of Concerned Scientists	United States of America	North America	28000000	usd	2015	28000000	28504000	28504000	medium	170	small	2016	1969	n	for scientific research to be directed away from military technologies and toward solving pressing environmental and social problems	x			CCC	http://www.ucsusa.org/	https://www.addthis.com/tellfriend_v2.php?v=300&winname=addthis&pub=ra-4dc84cc00f88b1cd&source=men-300&lng=en&s=email&url=http%3A%2F%2Fwww.ucsusa.org%2Fcontact-us-full&title=Contact%20Us&ate=AT-ra-4dc84cc00f88b1cd/-/-/584020e22d606f8f/2&uid=57d2caf2dd294504&description=National%20Headquarters%20Two%20Brattle%20Sq.Cambridge%2C%20MA%2002138-3780Phone%3A%20(617)%20547-5552Fax%3A%20(617)%20864-9405Wa…	@UCSUSA
Union québécoise pour la conservation de la nature	Canada	North America	680000	CAD	2014	615950.8	628269.816	628269.816	micro		NA		1981	q	Dedicated to the conservation of nature, the maintenance of essential ecosystem to life and sustainable resource use	x			CCC	http://www.naturequebec.org/accueil/	conservons@naturequebec.org	@NatureQuebec
United Church of Canada	Canada	North America							NA		NA		1925	f	Based on the understanding that the Bible is the ultimate standard for our faith, membership in the church is based on a profession of faith, not on adhering to a particular creed. New members are asked to profess their faith in the triune God - Father, Son, and Holy Spirit - and to commit themselves to faithful conduct in the church and in the world. Additionally, United Church ministers are req…	x			CCC	http://www.united-church.ca/	info@united-church.ca	@UnitedChurchCda
United Nations Foundation	United States of America	North America	1000000000	usd	2015	1000000000	1018000000	1018000000	medium	21	small	2016	1998	u	The United Nations Foundation links the UN’s work with others around the world, mobilizing the energy and expertise of business and non-governmental organizations to help the UN tackle issues including climate change, global health, peace and security, women's empowerment, poverty eradication, energy access, and U.S.-UN relations	x			CCC	http://www.unfoundation.org/		@unfoundation
William J. Clinton Foundation	United States of America	North America	439000000	usd	2014	439000000	447780000	447780000	medium	486	medium	2014	2001	v	We believe that the best way to unlock human potential is through the power of creative collaboration. That's why we build partnerships between businesses, NGOs, governments, and individuals everywhere to work faster, leaner, and better; to find solutions that last; and to transform lives and communities from what they are today to what they can be, tomorrow. Everywhere we go, we're trying to wor…	x			CCC	https://www.clintonfoundation.org/	https://www.clintonfoundation.org/about/contact-us	@ClintonFdn
Windfall Energy Project	Canada	North America							NA	5	micro	2016	1998	u	Established in 1998 by Brent R. Kopperson, Windfall Ecology Centre is a non-profit social enterprise dedicated to building sustainable communities. The creation of Windfall was inspired by a vision of healthy communities, where economic, social, and environmental needs achieve balance through social innovation, community partnership, and community action. The Centre's activities focus on empoweri…	x			CCC	http://windfallcentre.ca/	info@windfallcentre.ca	@WindfallCentre
Winrock International	United States of America	North America	63000000	usd	2014	63000000	64260000	64260000	medium	1008	medium	2014	1985	r	Winrock International is a recognized leader in U.S. and international development with a focus on social, agricultural and environmental issues. Inspired by its namesake Winthrop Rockefeller, Winrock combines scientific and technical expertise with entrepreneurial innovation to deliver market-based solutions that improve lives around the world. Winrock’s mission is to empower the disadvantaged, …	x			CCC	https://www.winrock.org/	dave.anderson@winrock.org	@WinrockIntl
World Association of Community Radio Broadcasters	Canada	North America							NA		NA		1983	q	Contribute to the expression of different social, political and cultural movements, and to the promotion of all initiatives supporting peace, friendship among peoples. Recognize the fundamental and specific role of women in establishing new communication practices. Express through their programming: the sovereignty and independence of all peoples; solidarity and non-intervention in the internal a…	x			CCC	http://www.amarc.org/	secretariat@si.amarc.org
World Environment Center	United States of America	North America	2700000	usd	2016	2700000	2700000	2700000	small	5	micro	2010	1974	o	Promote business and societal value by advancing solutions to sustainable development-related problems; Foster leading edge ideas about economic development, environmental protection and social responsibility through roundtables and other forums that engage the leadership of a diverse number of organizations; and Recognize performance excellence by companies that advance sustainable development	x			CCC	http://www.wec.org/	info@wec.org
World Information Transfer Inc.	United States of America	North America							NA		NA		1987	r	In 1987, inspired by the Chornobyl nuclear tragedy, WIT was formed in recognition of the pressing need to provide accurate actionable information about our deteriorating global environment and its effect on human health	x			CCC	http://worldinfo.org/	wit@worldinfo.org	@worldinfo1987
Worldwatch Institute	United States of America	North America	3200000	usd	2015	3200000	3257600	3257600	small	25	small	2015	1974	o	Through research and outreach that inspire action, the Worldwatch Institute works to accelerate the transition to a sustainable world that meets human needs. The Institute’s top mission objectives are universal access to renewable energy and nutritious food, expansion of environmentally sound jobs and development, transformation of cultures from consumerism to sustainability, and an early end to …	x			CCC	http://www.worldwatch.org/		@Worldwatch
Yale Student Environmental Coalition	United States of America	North America							NA	7	micro	2016	1986	r	YSEC strives to educate the Yale community about current environmental challenges and debates, advocating for environmentally conscious behavior, responsible consumer choice, sustainable university policy, and environmental justice.	x			CCC	https://yaleysec.org/	ysec@yaleysec.org
Zerofootprint	Canada	North America							NA		NA		2011	x	Zerofootprint Carbon is an end to end carbon mitigation partner. We measure and calculate organizational and product-specific carbon footprints, including life cycle analysis. We help clients to measure and reduce their environmental footprint to the maximum extent possible. The rest can be offset through geographically and sectorally diverse high-quality carbon offsets. Our carbon offsets have b…	x			CCC	http://zerofootprintcarbon.com/	carbon@zerofootprint.net
Environmental Defense Fund	United States of America	North America	135480611	usd	2015	135480611	137919262	137919262	medium	629	medium	2015	1967	n	Environmental Defense Fund’s mission is to preserve the natural systems on which all life depends. Guided by science and economics, we find practical and lasting solutions to the most serious environmental problems What distinguishes Environmental Defense Fund is the combination of what we protect and how we protect it. We work to solve the most critical environmental problems facing the planet. …	x	x		CCC & CBD	https://www.edf.org/about/our-mission-and-values	https://www.edf.org/contact	@EnvDefenseFund
Forest Trends Association	United States of America	North America	11818018	USD	2014	11818018	12054378.36	12054378.36	medium	47	small	2014	1998	u	Forest Trends works to conserve forests and other ecosystems through the creation and wide adoption of a broad range of environmental finance, markets and other payment and incentive mechanisms. Forest Trends does so by: Providing transparent information on ecosystem values, finance, and markets through knowledge acquisition, analysis, and dissemination; convening diverse coalitions, partners and…	x	x		CCC & CBD	http://www.forest-trends.org/		@foresttrendsorg
International Fund for Animal Welfare Inc.	United States of America	North America	19962995	USD	2014	19962995	20362254.9	20362254.9	medium	180	small	2014	1969	n	Our vision is a world where animals are respected and protected. We promise supporters and policy makers effective animal protection solutions delivered with intelligence, compassion and integrity In order to achieve IFAW’s vision of a world where animals are respected and protected, we follow key principles in our hands-on projects with animals and in our advocacy work to secure better animal we…	x	x		CCC & CBD	http://www.ifaw.org/united-states/about-ifaw	info@ifaw.org	@action4ifaw
Rare	United States of America	North America	27450000	usd	2014	27450000	27999000	27999000	medium	68	small	2014	1975	p	we empower locally-led, sustainable resource management solutions rooted in behavior change.	x	x		CCC & CBD	https://www.rare.org/	info@rare.org	@Rare_org
The Nature Conservancy	United States of America	North America	958808662	usd	2015	958808662	976067217.9	976067217.9	medium	3824	medium	2015	1951	k	The mission of The Nature Conservancy is to conserve the lands and waters on which all life depends. Our vision is a world where the diversity of life thrives, and people act to conserve nature for its own sake and its ability to fulfill our needs and enrich our lives	x	x		CCC & CBD	http://www.nature.org/	member@tnc.org	@nature_org
Wildlife Conservation Society	United States of America	North America	976000000	usd	2014	976000000	995520000	995520000	medium	2708	medium	2014	1993	s	WCS saves wildlife and wild places worldwide through science, conservation action, education, and inspiring people to value nature	x	x		CCC & CBD	https://www.wcs.org/	?	@wildlifesociety
Solar Cookers International	United States of America	North America	607000	usd	2015	607000	617926	617926	micro	19	small	2016	1987	r	to spread solar thermal cooking technology to benefit people and environments. We work to solve the problem of inadequate household energy facing nearly 3 billion people on our planet. Since human health, quality of life, and environments are affected by cooking fuel choices, we offer a solution to the difficult choices nearly half of all families make every day: whether to buy fuel, or to buy fo…	x		x	CCC & CCD	http://www.solarcookers.org/index.php
Society for Ecological Restoration	United States of America	North America	1092000	usd	2014	1092000	1113840	1113840	micro	5	micro	2016	1987	r	To promote ecological restoration as a means of sustaining the diversity of life on Earth and re-establishing an ecologically healthy relationship between nature and culture.			x	CCD	http://www.ser.org/	info@ser.org	@SERestoration
Sustainable Harvest International	United States of America	North America	1600000	usd	2015	1600000	1628800	1628800	micro	11	small	2016	1990	s	WE PRESERVE THE ENVIRONMENT BY PARTNERING WITH FAMILIES TO IMPROVE WELL-BEING THROUGH SUSTAINABLE FARMING.			x	CCD	http://www.sustainableharvest.org/	hello@sustainableharvest.org	@sustharvintl
Sustainable Organic Integrated Livelihoods	United States of America	North America	1200000	usd	2015	1200000	1221600	1221600	micro	65	small	2016	2006	w	to promote dignity, health, and sustainable livelihoods through the transformation of wastes into resources. We achieve this through developing social business models around ecological sanitation (EcoSan), a process in which nutrients from human wastes return to the soil rather than polluting fresh water resources.			x	CCD	https://www.oursoil.org/	https://www.oursoil.org/contact/	@SOILHaiti
Australian Climate Coolers Limited - 1 Million Women	Australia	Oceania	432789	AUD	2014	390535.8099	398346.5261	398346.5261	micro	15	small	2016	2009	w	The purpose is to promote long-term changes that cut waste and pollution in the way we can use energy, enjoy food, shop, travel, and play.	x			CCC	http://www.1millionwomen.com.au/	enquiries@1millionwomen.com.au	@1millionwomen
Australian Conservation Foundation	Australia	Oceania	14672315	AUD	2014	13239856.89	13504654.02	13504654.02	medium	63	small	2014	1963	m	We work across society to influence urgent, transformative action to deliver lasting change on the scale required to secure a sustainable environment. We bring people together to champion the true value of our environment and its critical role in sustaining all other systems and in achieving human wellbeing. Our ambition to achieve ecological sustainability includes social justice and equity. We …	x			CCC	https://www.acfonline.org.au/	https://www.acf.org.au/contact	@AusConservation
Australian Koala Foundation	Australia	Oceania							NA		NA		1986	r	The Australian Koala Foundation (AKF) is the principal non-profit, non-government organisation dedicated to the conservation and effective management of the wild koala and its habitat.	x			CCC	https://www.savethekoala.com/	https://www.savethekoala.com/contact-us	@DeborahTabart
Climate Action Network Australia	Australia	Oceania							NA	6	micro	2016	NA		A fair and sustainable Australia free of climate pollution, where people and nature are protected from dangerous climate change. Is to support our members and their allies to take actions to protect people at home and abroad from climate change, to safeguard our natural environment, and to build a fair, clean, healthy Australia for everyone. To do this we will create a diverse network with distri…	x			CCC	http://www.cana.net.au/	INFO@CANA.NET.AU
Climate Justice Program	Australia	Oceania							NA	7	micro	2016	NA		We are dedicated to the pursuit of climate justice, through the development of climate law. We advocate for the protection of the environment through seeking to reduce the impact of and mitigate the risk of climate change caused by the emission of greenhouse gases, through policy and legislative reform and strategic litigation, education and professional development. To use the law to protect the…	x			CCC	http://climatejustice.org.au/	info@climatejustice.org.au
Ecologic Foundation	New Zealand	Oceania							NA	2	micro	2016	1975	p	Ecologic Foundation's mission is simply: Pathways to Sustainability. Our mission is based on the following statement of our core values and identity. We believe that all pathways to sustainability must respect and harmonise three sets of principles - those concerned with Ecology, Economy, and Ethics. These are the three Es of sustainability. Developed in a mutually supportive way, they can offer …	x			CCC	http://www.ecologic.org.nz/	info@ecologic.org.nz
Environmental Defender's Office Ltd.	Australia	Oceania							NA		NA		NA		We provide the people of Australia with the assistance they need to protect the places they love. The law can be a powerful tool in a community’s efforts to protect the environment and ensure development is sustainable. But environmental laws can be complex and bewildering. Legal advice from an EDO can ensure that people are better equipped to use the law appropriately. Initial telephone advice i…	x			CCC	http://www.edo.org.au/	edoqld@edoqld.org.au
Green Institute Limited	Australia	Oceania							NA		NA		2008	w	The Green Institute’s mission is to support green politics through education, action, research and debate. Green politics means broad community-wide change grounded in the principles of ecology, social justice, democracy, non-violence, sustainability and respect for diversity (see the Global Greens Charter). We work with a wide range of people and organisations across Australia and globally.	x			CCC	https://www.greeninstitute.org.au/about-green-institute	office@greeninstitute.org.au
Purves Environmental Fund	Australia	Oceania							NA		NA		2004	v	is to advance, primarily through education of individuals and organisations, environmental sustainability and preservation of biodiversity.	x			CCC	http://www.purvesenvirofund.org.au/	enviroofficer@purvesenvirofund.org.au
Sustainability Council of New Zealand Trust	New Zealand	Oceania							NA	2	micro	2016	2013	x	Assist the realisation of a sustainable New Zealand. Protect and enhance New Zealand’s ecosystems, the health of New Zealanders, and the nation’s ability to derive income from established land uses. Undertake research into issues related to the sustainable development of New Zealand for example, genetic modification. Provide information to assist well-informed and effective community participatio…	x			CCC	http://www.sustainabilitynz.org/	council@sustainabilitynz.org
Sustainable Population Australia Inc.	Australia	Oceania							NA		NA		1988	r	is an Australian, non-partisan, special advocacy group that seeks to establish an ecologically sustainable human population. It works on many fronts to encourage informed public debate about how Australia and the world can achieve an ecologically, socially and economically sustainable population.	x			CCC	https://population.org.au/	info@population.org.au	@SustPopAus
The Wilderness Society	Australia	Oceania	2800000	AUD	2015	2106720	2144640.96	2144640.96	small	150	small	2015	1976	p	Our purpose is protecting, promoting and restoring wilderness and natural processes across Australia for the survival and ongoing evolution of life on Earth.	x			CCC	https://www.wilderness.org.au/	info@wilderness.org.au	@Wilderness_Aus
Wentworth Group of Concerned Scientists	Australia	Oceania							NA		NA		2002	v	The Wentworth Group of Concerned Scientists is an independent group of Australian scientists concerned with advancing solutions to secure the long term health of Australia’s land, water and biodiversity	x			CCC	http://wentworthgroup.org/	information@wentworthgroup.org
Brazilian Biodiversity Fund	Brazil	LAC	549000000	BRL	2015	167406570	170419888.3	170419888.3	medium	94	small	2015	1996	u	To provide strategic resources for biodiversity conservation To be the benchmark in enabling strategic resources and solutions for the conservation of biodiversity		x		CBD	http://www.funbio.org.br/en/	funbio@funbio.org.br	@funbio
Costa Rica Por Siempre	Costa Rica	LAC	4524679	USD	2015	4524679	4606123.222	4606123.222	small	11	small	2016	2010	x	We are a private organization that pursues the conservation of terrestrial and marine ecosystems in perpetuity through the management of environmental funds and alliances with governments, the private sector and civil society. We will be a trustworthy reliable reference in the management of funds to contribute to the consolidation of a sustainable and efficient system of protected areas.		x		CBD	http://costaricaporsiempre.org/	info@costaricaporsiempre.org
Fundacão Grupo Boticário de Protecão à Natureza	Brazil	LAC							NA	50	small	2016	1990	s	To promote and undertake nature conservation actions. Nature conservation becomes relevant to both society and public policies in Brazil.		x		CBD	http://www.fundacaogrupoboticario.org.br/en/Pages/default.aspx	http://www.fundacaogrupoboticario.org.br/en/pages/contact-us.aspx	@fund_boticario
Instituto LIFE	Brazil	LAC								7			2009	w	To recognize and add value to private and public organizations that develop and implement initiatives for the conservation and preservation of biodiversity.		x		CBD	https://institutolife.org/en/instituto-life/missao-e-visao/	contato@institutolife.org
Instituto Nacional de Biodiversidad	Costa Rica	LAC							NA		NA		1989	r	To promote a greater awareness of the value of biodiversity as a means to ensure its conservation and improve the quality of life of human beings. INBio will turn Nature into a central axis of Costa Rican culture, educational processes and competitive strengths; it will constitute a scientific kernel that will guide the use of the natural capital of Costa Rica and will be most prestigious institu…		x		CBD	http://www.inbio.ac.cr/en/	http://www.inbio.ac.cr/en/contacto.html
Asociación Ambiente y Sociedad	Colombia	LAC							NA	13	small	2016	2012	x	The Environment and Society Association is comprised of professionals specialized in environmental matters and seeks to create positive changes in regulations, policies, decision-making processes and practices in environmental issues, promoting the full implementation of the rights to participation, access to information by civil society and the transparency of public and private entities as well…	x			CCC	http://www.ambienteysociedad.org.co/en/home-2/	http://www.ambienteysociedad.org.co/en/contact/	@ambienteysoc
Asociación Cultural para el Desarrollo Integral	Argentina	LAC	2238040	ARS	2015	243453.9912	247836.163	247836.163	micro	12	small	2016	1990	s	ACDI is an organization that is committed to all aspects of human development. ACDI’s mission is to promote social and economic sustainable development in rural and urban environments, accord- ing to the social teachings of the Catholic Church.	x			CCC	http://www.acdi.org.ar/	acdi@acdi.org.ar
Boticário Group Foundation for Nature Protection	Brazil	LAC							NA	55	small	2013	1990	s	To promote and undertake nature conservation actions. Nature conservation becomes relevant to both society and public policies in Brazil	x			CCC	http://www.fundacaogrupoboticario.org.br/en/pages/default.aspx	http://www.fundacaogrupoboticario.org.br/en/pages/contact-us.aspx	@fund_boticario
Centro Alexander von Humboldt	Nicaragua	LAC							NA		NA		1990	s	Being an organization with quality and impact, focusing on sustainable environmental management with equity and right approach to national, regional and global levels. Promotion of Territorial Development and Environmental Management.	x			CCC	http://www.humboldt.org.ni/	webmaster@humboldt.org.ni
Centro de Conservación, Investigación y Manejo de Areas Naturales - Cordillera Azul	Peru	LAC							NA	103	small	2016	2002	v	CIMA - Cordillera Azul’s mission is to work for the conservation of biological diversity, mainly in Peru, with emphasis on natural protected areas, looking to: Develop and disseminate research, inventory and monitoring actions of areas of high biodiversity in Peru, as well as the socio-economic and anthropological studies necessary for their conservation. Apply successful planning and management …	x			CCC	http://www.cima.org.pe/es	pfernandezdavila@cima.org.pe
Consejo Civil Mexicano para la Silvicultura Sostinible, A. C.	Mexico	LAC							NA		NA		1993	s	To improve the living conditions and capacity for participation among rural communities located in forest regions. The CCMSS works to achieve these objectives by carrying out effective advocacy through the design and implementation of equitable public policy; the strengthening and promotion of locally and regionally managed initiatives that increase the sustainability and resilience of rural area…	x			CCC	http://www.ccmss.org.mx/	contacto@ccmss.org.mx	@CCMSSAC
Derecho, Ambiente y Recursos Naturales	Peru	LAC	2367036.66	USD	2015	2367036.66	2409643.32	2409643.32	small	27	small	2016	2004	v	Building governance, sustainable development and the consolidation of indigenous people rights in the amazon. Achieving welfare of the amazon with social and environmental equity	x			CCC	http://www.dar.org.pe/	dar@dar.org.pe, mdongo@dar.org.pe
Federation of Associations for Social, Ecological and Cultural Help	Dominican Republic	LAC	69437.83	USD	2016	69437.83	69437.83	69437.83	micro	4	micro	2016	2003	v	Be an instrument for the integral development of the human being, leading to surface their positive values and are implemented in the service of humanity and the planet through the lens of God and the soul knowledge, through Desoto method in all our subsidiaries worldwide. Be the model institution worldwide in the formation of conscious human beings, capable of achieving inner peace and harmony w…	x			CCC	http://fiadasec.org/eng/irmgard-radefeldt/	veroradefeldt@yahoo.com
Foro Ciudades para la Vida	Peru	LAC							NA		NA		NA		We want cities for life which are expressions of sustainable development and provide a good quality of life for their inhabitants; which provide a healthy, safe, productive and supportive environment, and which are in harmony with the surrounding environment, cultural traditions, and spiritual values, taking account of the country’s diversity. We want cities for life in which people identify with…	x			CCC	http://www.ciudad.org.pe/english/	http://www.ciudad.org.pe/contactanos/	@ForociudadesPV
Fundación Avina	Panama	LAC	36426772	USD	2015	36426772	37082453.9	37082453.9	medium	82	small	2016	1994	s	impact sustainable development from Latin America by creating favorable conditions for diverse actors to join forces in contributing to the common good. We seek a prosperous, integrated, and democratic Latin America, inspired in its diversity, built in solidarity by its citizens, and known globally for its own model of sustainable and inclusive development.	x			CCC	http://www.avina.net/avina/	http://www.avina.net/avina/en/contacto/	@FundacionAVINA
Fundación Futuro Latinoamericano	Ecuador	LAC							NA		NA		1993	s	To promote constructive dialogue; strengthen citizen, political and institutional capacities; and integrate processes for sustainable development in Latin America. A Latin America that favors dialogue, agreed visions and policies on sustainable development; that offers diverse systems of good governance that promote just, harmonic and equal coexistence; and recognizes conflicts as an opportunity …	x			CCC	http://www.ffla.net/en/who-we-are/mission,-vision-and-values.html
Fundacion MarViva	Panama	LAC	4161145	USD	2015	4161145	4236045.61	4236045.61	small	4	micro	2016	2002	v	Promote the conservation and sustainable use of coastal and marine ecosystems in the Eastern Tropical Pacific. A biodiverse and healthy Eastern Tropical Pacific that facilitates the wellbeing of present and future generations.	x			CCC	http://www.marviva.net/?q=en	info.panama@marviva.net	@marvivapanama
Fundación Natura Bolivia	Bolivia (Plurinational State of)	LAC							NA	23	small	2016	2003	v	Helping communities protect their water through the conservation of their forests.	x			CCC	http://www.naturabolivia.org/en/home/	naturabolivia@naturabolivia.org	@naturabolivia
Fundación Peruana para la Conservación de la Naturaleza	Peru	LAC							NA		NA		1984	q	We conserve Peru´s natural heritage, focussing on biodiversity by driving the sustainable use of renewable natural resources. We aim to achieve the conservation of the natural heritage of Peru for the benefit of future generations	x			CCC	http://www.pronaturaleza.org/en/	pronaturaleza@pronaturaleza.org	@Pronaturaleza
Fundación TierraVida	Argentina	LAC	51270.07	USD	2015	51270.07	52192.93126	52192.93126	micro		NA		2010	x	Reconnect the new generations with nature, Provide the enablers and tools for young people to discover and exert their power as change-makers in society, Inspire actions that build more sustainable communities, Promote the participation of youth in decision-making processes that have an impact in their present and future as inhabitants of this planet, Highlight the critical role of young people i…	x			CCC	http://fundaciontierravida.org/en	http://fundaciontierravida.org/en/contactenos/	@FundTierraVida
Institute for Conservation and Sustainable Development of Amazonas	Brazil	LAC							NA	58	small	2016	2004	v	Encourage the recovery and sustenaible use of natural resources in the Amazon while searching of alternative approaches to environmental conservation, social development and climate change mitigation. Establishment of an international benchmark for innovative solutions to social and environmental problems. These solutions must be both effective and replicable for the consolidation of a new low ca…	x			CCC	http://www.idesam.org.br/	contato@idesam.org.br	@Idesam
Instituto de Pesquisas Ecológicas	Brazil	LAC							NA	98	small	2016	1992	s	Develop and disseminate innovative models for biodiversity conservation that promote socio-economic benefits through science, education and sustainable business..	x			CCC	http://www.ipe.org.br/english/		@InstitutoIPE
Movimiento Ciudadano frente al Cambio Climático	Peru	LAC							NA	8	micro	2016	2009	w	We are a movement of citizens and organized society, promoter and consultant that we seek a sustainable, inclusive, solidarity, democratic society at the service of people in harmony with nature. To this end, we promote practices and initiatives of new lifestyles, we focus on climate change policies, revaluing popular knowledge and articulating action from the local to the global with a gender pe…	x			CCC	http://www.mocicc.org/	info@mocicc.org
Red Observadores Meteorológicos Ambientales Escolares del Perú	Peru	LAC							NA		NA		2012	x	Weather promote culture environmental in the Peruvian education system through atmospheric observation.	x			CCC	http://romeperu.com/	romeinfo@gmail.com
Reforestamos Mexico	Mexico	LAC							NA		NA		NA		is to secure the forests Mexico depends on for sustainable development.	x			CCC	http://www.forestlegality.org/organization/reforestamos-mexico
Sociedade Pesquisa em Vida Salvagem e Educacao Ambiental	Brazil	LAC	18800000	BRL	2014	8002408	8162456.16	8162456.16	small		NA		1980	q	to work for nature conservation, through the protection of native areas, environmental education actions and the development of models for the rational use of natural resources.	x			CCC	http://www.spvs.org.br/?lang=en	spvs@spvs.org.br	@SPVSBrasil
Sustainable Amazonas Foundation	Brazil	LAC	25000000	BRL	2015	7623250	7760468.5	7760468.5	small	98	small	2016	2007	w	to promote the sustainable involvement, environmental conservation and improvement of the quality of life of communities residents and users of protected areas in the State of Amazonas. By sustainable involvement we mean the set of participatory processes focused in life quality and strengthening of relations between society and local ecosystems, recognizing and expanding their social ties and co…	x			CCC	http://fas-amazonas.org/?lang=en	rh@fas-amazonas.org	@FasAmazonas
The Green Initiative	Brazil	LAC							NA		NA		2005	w	to contribute to the improvement of environmental services such as biodiversity, water and air quality. Thus, it helps in mitigating and adapting to climate change caused by human activities through its own reforestation projects in partnership with other institutions	x			CCC	http://www.iniciativaverde.org.br/	contato@iniciativaverde.org.br	@iniciativaverde
Fundación Agreste	Argentina	LAC							NA		NA		1993	s	Encourage effective participation in caring for the environment, supporting initiatives to expand opportunities for sustainable development and encouraging the establishment and strengthening of organizations of civil society that would establish ties of friendship and understanding between human beings and their relationship with medium. Being the organization concerning local, regional and glob…	x		x	CCC & CCD	http://www.fundacionagreste.org.ar/	info@fundacionagreste.org.ar	@FAgreste
Associacão Programa Um Milhao de Cisternas para o Semiarido	Brazil	LAC	13277932	BRL	2014	5651884.535	5764922.226	5764922.226	small		NA		1990	s	Its mission is to strengthen civil society in building participatory processes for sustainable development and coexistence with semiarid conditions referenced in cultural values and social justice. And the ASA strengthens civil society mobilizing it. One of the strategies that the joint use for social mobilization is the Popular Communication, as well as systematization of processes of experience…			x	CCD	http://asabrasil.org.br/	asa@asabrasil.org.br	@asa_brasil
Caribbean Network for Intergrated Rural Development	Trinidad and Tobago	LAC							NA		NA		1988	r	CNIRD will continuously strive to be the premier organization for the promotion of sustainable development in the region through the involvement of communities and the utilization of relevant technology to improve the quality of life; whilst maintaining the tradition and culture of Caribbean people. We improve the quality of life of Caribbean people by helping communities meet their development g…			x	CCD	http://cnirdregional.org/	http://cnirdregional.org/contact/	@CNIRDRegional
Caribbean Youth Environment Network	Barbados	LAC							NA		NA		1992	s	The Caribbean Youth Environment Network is a non-profit organization dedicated to improving the quality of life of Caribbean young people by facilitating their personal development and promoting their full involvement in all matters pertaining to the environment and sustainable development. The organisation promotes education and training, Caribbean integration and community empowerment as tools …			x	CCD	http://www.cyen.org/documents/homepage.html	cyenregionaloffice@lycos.com
Centro de Estudios Biologicos medioambiente y Recursos Naturales	Mexico	LAC	10000	EUR	2016	11067.5	11067.5	11067.5	micro	0	micro	2016	2013	x	1.- Promotion and encourage of education, culture, art, science and technology 2.- Support to natural resources management, protection of environment, conservation and restore of ecological balance, promotion of sustainable development in the urban and rural communities 3.- Support to development of indigenous communities Our main project is develop of scientific skills in our students to contrib…			x	CCD	http://www.facebook.com/biomarac	monchob@gmail.com, d.briceno@itscarrillopuerto.edu.mx
Confederación Nacional de Organizaciones de Silvicultores	Mexico	LAC	950000	USD	2016	950000	950000	950000	micro	5	micro	2016	2006	w	We are an organization of forest producers nationally representative , with autogestiva capacity , providing quality technical services , promotes and encourages and promotes sustainable forestry development in the country, and affects the formulation of public policies for the sector , in order to improve the quality of life of our members. An organization recognized nationally and international…			x	CCD	http://conosil.mx/	joelcrisanto@hotmail.com, alfonso.moreno@conosil.mx
Grupo Ambiental para el Desarrollo	Argentina	LAC	50000	USD	2016	50000	50000	50000	micro		NA		1999	u	Among its main purposes are, develop plans, programs and projects of Environmental Education; promote the exchange of experiences and scientific results in conservation, recovery, and protection of natural resources; promote, design work, studies linking the environment with care Human Development; disseminate awareness and awareness of Environmental Conventions of the United Nations system; prom…			x	CCD	http://www.gade.org.ar/	gade@gade.org.ar
Instituto Brasileiro de Desenvolvimento e Sustentabilidade	Brazil	LAC	110000000	BRL	2015	33542300	34146061.4	34146061.4	medium	70	small	2015	2003	v	Founded in 2003, IABS is a Civil Society Organization of Public Interest. Its permanent objective is to contribute to social well-being, sustainable development and reduced inequalities at the local, regional, national and international levels. For its activities, socio-environmental integrity and quality are taken into consideration, in addition to institutional strengthening and development, de…			x	CCD	http://iabs.org.br/10anos/portfolio-ingles/	iabs@iabs.org.br	@iabs_brasilia
Ya'axché Conservation Trust	Belize	LAC	1205187	usd	2014	1205187	1229290.74	1229290.74	micro	29	small	2014	1997	u	Ya'axché is working in two programmatic areas: Community Outreach and Livelihoods (COL) and Protected Areas Management (PAM). Although these programs are managed separately, the activities are closely interlinked. Ya'axché acknowledges that community support is necessary for successful management of protected areas. At the same time, responsible and sustainable use of natural resources (including…			x	CCD	http://www.yaaxche.org/	info@yaaxche.org
