# Supplementary material for: Environmental non-governmental organizations and global environmental discourse
Source: PLoS One. 2020 May 27;15(5):e0232945. doi: 10.1371/journal.pone.0232945 (PMC7252593; doi:10.1371/journal.pone.0232945)
Supplement: S3 Data — (CSV) [file pone.0232945.s004.csv]

Document group	Document group	Document name	PC1 score NEW	PC2 score NEW	SPI_binary	SPI_rank	central_high_rank	QuaB_new
Europe	UNFCCC	Alofa Tuvalu	-2	-1	1	1		C
Europe	UNFCCC	Architectures Sans Frontiers - Sweden	-1	5	1	1		B
South America	UNFCCC	Asociación Cultural para el Desarrollo Integral	-1	1	1	1		B
Africa	UNFCCC	Association des Pépiniéristes et Planteurs de Tone-Ouest	0	1	1	1		EJ
Africa	UNFCCD	Association des Scientifiques Environnementalistes pour un Déve	-8	-5	1	1		C
Europe	UNFCCD	Association internationale des forêts méditerranéennes	-9	-5	1	1		C
Africa	UNFCCC	Association Tchadienne des Volontaires pour la Protection de l'	-4	1	1	1		B
Africa	UNFCCC	Aujourd'hui pour demain	0	2	1	1		EJ
Australia	UNFCCC	Australian Climate Coolers Limited - 1 Million Women	-1	-1	1	1		C
Africa	CBD	Brainforest	0	5	1	1		EJ
North America	UNFCCC	British Columbia Council for International Cooperation	-1	1	1	1		B
Africa	UNFCCC - UNFCCD	Centre d'accompagnement des alternatives locales de développeme	-2	5	1	1		B
Africa	UNFCCD	Centre de développement de la région de Tensift	1	0	1	1		EnvM
South America	UNFCCC	Centro de Estudios Biologicos medioambiente y Recursos Naturale	3	5	1	1		A
Asia	UNFCCC	Climate Action Network Southeast Asia	-7	-2	1	1		C
Europe	UNFCCC	Climate Concept Foundation	-5	-5	1	1		C
North America	UNFCCC	Climate Generation: A Will Steger Legacy	-4	0	1	1		CP
Europe	UNFCCC	Climate Outreach Information Network	-3	-1	1	1		C
South America	UNFCCD	Confederación Nacional de Organizaciones de Silvicultores	1	0	1	1		EnvM
Europe	UNFCCC	Danish Youth Association of Science	1	0	1	1		EnvM
Europe	UNFCCD	Ecologistas en Acción	-6	-3	1	1		C
Europe	UNFCCD	Entrepreneurs without Frontiers	-1	-1	1	1		C
North America	UNFCCC	Environmental and Energy Study Institute	-7	-8	1	1		C
Africa	UNFCCC - UNFCCD	Environmental Monitoring Group Trust	0	4	1	1		EJ
Asia	UNFCCC	Environmental Quality Protection Foundation	-1	-1	1	1		C
North America	UNFCCC	Environnement Jeunesse	0	2	1	1		EJ
Asia	CBD	ETC Group	-5	1	1	1		B
Africa		Fair Trade Tourism	0	-3	1	1		EmoB
South America	UNFCCC	Federation of Associations for Social	0	1	1	1		EJ
Europe	UNFCCC	Federation of Young European Greens	-1	0	1	1		CP
Europe	UNFCCC	Global Forest Coalition	-4	7	1	1		B
North America		Global Sustainable Tourism Council	0	0	1	1		CENTER
Africa	UNFCCC	Guinée Ecologie	-2	5	1	1		B
Europe	UNFCCD	Initiatives of Change - International	-1	2	1	1		B
North America	UNFCCC	International Association for Impact Assessment	-4	-2	1	1		C
Europe	UNFCCC	International Friends of Nature	-6	1	1	1		B
Europe	UNFCCC	International National Trusts Organisation	-3	1	1	1		B
Asia	UNFCCC	Kiko Network	-5	-7	1	1		C
Africa	UNFCCD	La Brique	-9	2	1	1		B
Europe	UNFCCD	La Route du Sel et de l'Espoir	-1	2	1	1		B
Europe	UNFCCD	Naga Foundation	-7	4	1	1		B
Africa	UNFCCC - CBD	Natural Justice	2	8	1	1		A
Europe	UNFCCC - CBD	Nature Code - Centre of Development & Environment	-4	-2	1	1		C
Europe	UNFCCD	Nature Conservation Centre Foundation	1	5	1	1		A
Asia	UNFCCD	Naurzum - Non-governmental Ecological Organisation	3	3	1	1		A
Asia	UNFCCD	Negev Bar Kayma	-2	3	1	1		B
Africa	UNFCCC	Network for Environment and Sustainable Development in Africa	0	0	1	1		CENTER
Europe	CBD	Network of Marine Protected Area Managers in the Mediterranean	1	0	1	1		EnvM
Asia	UNFCCC - UNFCCD	Non Governmental Organization BIOS	0	2	1	1		EJ
Europe	UNFCCC	Northern Alliance for Sustainability	-3	0	1	1		CP
Africa	UNFCCC	Organisation de défense de l'environnement et development au Bu	-5	-2	1	1		C
Asia	UNFCCC	PAIRVI Associates	-2	4	1	1		B
Europe	UNFCCC	Prima Klima - weltweit - e.V.	-3	2	1	1		B
Africa	UNFCCC	Project 90 by 2030	-1	0	1	1		CP
Europe	UNFCCC	Rainforest Concern	0	3	1	1		EJ
North America	UNFCCC	Rainforest Partnership	0	3	1	1		EJ
Europe	UNFCCC	Renewable Energy Policy Network	-1	-3	1	1		C
Europe	CBD	Responsible Ecosystems Sourcing Planform	-2	3	1	1		B
Europe	UNFCCC - CBD	Scientific Committee on Antarctic Research	-1	-2	1	1		C
North America	UNFCCC	Sierra Club Canada	-1	4	1	1		B
North America	UNFCCD	Society for Ecological Restoration	0	3	1	1		EJ
Africa	UNFCCC	South Durban Community Environmental Alliance	0	1	1	1		EJ
Africa	UNFCCC - CBD	Southern African Faith Communities' Environment Institute	-3	-2	1	1		C
Asia	UNFCCC	The Interfaith Center for Sustainable Development	0	1	1	1		EJ
Europe	UNFCCC	The Shift Project	-6	-1	1	1		C
Europe		The Union for Ethical BioTrade	2	0	1	1		EnvM
Europe	UNFCCC	TheCompensators	-5	-1	1	1		C
North America	UNFCCC	U.S. Climate Action Network	-5	-5	1	1		C
Africa	UNFCCD	Ujamaa Community Resource Team	-5	6	1	1		B
Africa	UNFCCC - UNFCCD	African Forest Forum	1	3	1	2		A
Europe	UNFCCC	Agence Régionale pour la Nature et de la Biodiversité d'ile de	-3	0	1	2		CP
North America	UNFCCC	Alliance for Climate Education	-3	-1	1	2		C
North America	UNFCCC	Amazon Watch	-2	6	1	2		B
North America	UNFCCC	Antarctic and Southern Ocean Coalition	0	0	1	2		CENTER
Europe	UNFCCD	Association Noé 21	-3	-4	1	2		C
Europe	UNFCCD	BirdLife International	-2	6	1	2		B
Europe	UNFCCC	Botanic Gardens Conservation International	0	1	1	2		EJ
Asia	UNFCCC	CAMP Alatoo Public Foundation	-1	4	1	2		B
North America	UNFCCC	Canadian Parks and Wilderness Society	-2	2	1	2		B
Europe	UNFCCC	Caucasus Environmental NGO Network	-5	-3	1	2		C
North America	UNFCCC	Center for International Environmental Law	-2	6	1	2		B
North America	UNFCCC	Center for Resource Solutions	-5	-8	1	2		C
Africa	UNFCCC	Centre de suivi écologique	0	2	1	2		EJ
Asia	UNFCCC	Civic Exchange	3	0	1	2		EnvM
Asia	UNFCCC	Clean Air Initiative for Asian Cities Center	0	-4	1	2		EmoB
Europe	UNFCCC	Climate Action Network - Europe	-9	-3	1	2		C
Asia	UNFCCC	Climate Action Network International	-8	-5	1	2		C
North America	UNFCCC	Climate Action Reserve	-3	-3	1	2		C
Europe	UNFCCD	Commonland	-3	-2	1	2		C
Asia	UNFCCC	Consumer Unity and Trust Society	-1	1	1	2		B
Europe	UNFCCC	Consumers International	-5	5	1	2		B
South America	CBD	Costa Rica Por Siempre	0	-2	1	2		EmoB
South America	UNFCCC	Derecho	-1	3	1	2		B
North America	UNFCCC	Earth Day Network	-3	-2	1	2		C
North America	UNFCCC	Earth Island Institute	-7	1	1	2		B
North America	UNFCCC	EcoLogic Development Fund	-1	5	1	2		B
Europe	UNFCCC	Environment-People-Law	0	0	1	2		CENTER
Europe	UNFCCC	ETC Foundation	-2	1	1	2		B
Europe	UNFCCC - CBD	Etc Terra	-1	0	1	2		CP
Europe	UNFCCC	FERN	1	2	1	2		A
Asia	UNFCCC	Focus on the Global South	-3	1	1	2		B
Africa	UNFCCC	Food and Trees for Africa	-4	1	1	2		B
Europe	UNFCCC	Forests of the World	-2	5	1	2		B
Europe	UNFCCC - CBD	Friends of the Earth International	-8	14	1	2		B
South America	UNFCCC	Fundacion MarViva	0	0	1	2		CENTER
North America	UNFCCC	Global Call for Climate Action	-3	0	1	2		CP
Europe	UNFCCC	Global Canopy Programme	-2	-2	1	2		C
Asia	UNFCCC	Global Environment Centre	-4	1	1	2		B
Asia	UNFCCC	Global Environmental Institute	-8	-7	1	2		C
North America	UNFCCC	Global Exchange	-6	8	1	2		B
Europe	UNFCCC - CBD	Global Justice Now	-4	2	1	2		B
Asia	UNFCCC	Green Zhejiang	0	0	1	2		CENTER
Europe	UNFCCC	International Solid Waste Association	-1	0	1	2		CP
Europe	UNFCCC	International Work Group for Indigenous Affairs	-3	7	1	2		B
Asia	UNFCCC	LAYA	-1	5	1	2		B
North America	UNFCCC	League of American Wheelmen	-3	0	1	2		CP
Europe	UNFCCD	Mediterranean Information Office for Environment	0	2	1	2		EJ
North America	UNFCCC	Mountain Institute	-2	6	1	2		B
Asia	UNFCCC	Non-Timber Forest Products-Exchange Programme Incorporated	1	2	1	2		A
North America	UNFCCC	Oil Change International	-4	1	1	2		B
Europe	UNFCCC	Oneworld UK	-1	2	1	2		B
Europe	UNFCCC	Oro Verde - Tropical Forest Foundation	0	1	1	2		EJ
North America	UNFCCC	Pacific Forest Trust	-2	1	1	2		B
North America	UNFCCC	Pollution Probe	-1	-1	1	2		C
Europe	UNFCCC	Programme for the Endorsement of Forest Certification Schemes	1	1	1	2		A
Europe	UNFCCD	Programme Solidarité Eau	0	0	1	2		CENTER
Asia	UNFCCC	Royal Society for Protection of Nature	1	1	1	2		A
North America	UNFCCC - UNFCCD	Solar Cookers International	-3	2	1	2		B
North America	UNFCCC	Solar Electric Light Fund	0	2	1	2		EJ
Asia	UNFCCC	South Asian Forum for Environment	-1	2	1	2		B
North America	UNFCCD	Sustainable Harvest International	0	0	1	2		CENTER
North America	UNFCCC	TakingITGlobal	0	1	1	2		EJ
North America	UNFCCC	The Wildlife Society	1	1	1	2		A
Asia	UNFCCC	TOXICS LINK	-2	2	1	2		B
Europe	UNFCCD	Tree Aid	-1	1	1	2		B
North America	UNFCCC	World Environment Center	-2	-2	1	2		C
North America	UNFCCC	Worldwatch Institute	-1	0	1	2		CP
South America	UNFCCD	Ya'axché Conservation Trust	0	5	1	2		EJ
Europe	UNFCCC	ACT Alliance - Action by Churches Together	-2	2	1	3		B
Europe	UNFCCC	Agence régionale de l'environnement et des nouvelles energies d	-6	-6	1	3		C
North America	UNFCCC	Amazon Conservation Association	-1	6	1	3		B
North America	UNFCCC	Amazon Conservation Team	1	2	1	3		A
North America	UNFCCC	American Lung Association	0	1	1	3		EJ
North America	UNFCCC	Asociación Interamericana para la Defensa del Ambiente	-2	1	1	3		B
Europe	UNFCCC	Association La Voûte Nubienne	0	0	1	3		CENTER
Australia	UNFCCC	Australian Conservation Foundation	-2	7	1	3		B
North America	UNFCCC	Avaaz Foundation	0	1	1	3	1	EJ
Asia	UNFCCC - CBD	Bombay Natural History Society	2	1	1	3		A
Europe	UNFCCC - CBD	Both ENDS Foundation	-6	-5	1	3		C
North America	UNFCCC	Carbonfund.org Foundation	-6	-5	1	3		C
Europe	UNFCCC	CEE Bankwatch Network	-2	3	1	3		B
North America	UNFCCC	Center for Biological Diversity	-2	1	1	3	1	B
North America	UNFCCC	Center for Food Safety	-1	-2	1	3		C
Asia	UNFCCC	China Association for NGO Cooperation	-1	-1	1	3		C
Europe	UNFCCC	ClientEarth	0	1	1	3		EJ
North America	UNFCCC	Conservation Law Foundation	1	5	1	3		A
North America	CBD	Critical Ecosystem Partnership Fund	-5	-3	1	3		C
North America	UNFCCC	David Suzuki Foundation	-1	2	1	3		B
Asia	UNFCCC	Development Alternatives	0	2	1	3		EJ
Africa	UNFCCC	Endangered Wildlife Trust	0	2	1	3		EJ
North America	UNFCCC	Equiterre	-3	2	1	3		B
Europe	UNFCCC	European Consumers' Organisation	-1	0	1	3		CP
Europe	UNFCCC	European Environmental Bureau	-1	-1	1	3		C
Europe	UNFCCC	European Federation for Transport and Environment	-2	-1	1	3		C
North America	UNFCCC	Forest Trends Association	2	0	1	3		EnvM
Europe	UNFCCC	Forum for the Future	-3	-1	1	3		C
Europe	UNFCCC	GERMANWATCH	-9	1	1	3		B
Europe	UNFCCC	Global Witness Limited	-3	7	1	3	0	B
Europe	UNFCCC	GoodPlanet	-10	-3	1	3		C
Africa	UNFCCC	Green Belt Movement	-1	3	1	3		B
Asia	CBD	Group of helping hands Nepal	-1	3	1	3		B
North America	UNFCCC	Houston Advanced Research Center	-1	3	1	3		B
North America	UNFCCC	Humane Society International	-3	0	1	3		CP
Europe	CBD	Institut du développement durable et des relations	-1	-1	1	3		C
Europe	UNFCCC	Institute for European Environmental Policy	0	-1	1	3		EmoB
Europe	CBD	Institute for Global Environmental Strategies	0	-2	1	3		EmoB
North America	UNFCCC - CBD	Institute for Policy Studies	-1	1	1	3		B
Europe	UNFCCC	Institute for Public Policy Research	0	0	1	3		CENTER
Europe	UNFCCC	International Council for Science	-2	-2	1	3		C
Europe	UNFCCC	myclimate	-2	-1	1	3		C
Europe	UNFCCC	National Federation of Women's Institutes	0	0	1	3		CENTER
Asia	UNFCCC - UNFCCD	Neighbour Organization Nepal	0	5	1	3		EJ
Europe	UNFCCC	Netherlands Society for Nature and Environment	-8	-4	1	3		C
North America	UNFCCC	Northeast States for Coordinated Air Use Management	0	-3	1	3		EmoB
Europe	UNFCCC	PanEco Foundation	1	1	1	3		A
Africa	UNFCCC	Peace Parks Foundation	1	2	1	3	1	A
North America	UNFCCC	Pembina Institute for Appropriate Development	-1	-1	1	3		C
North America	UNFCCC	Population Action International	-1	1	1	3		B
North America	UNFCCC	Rainforest Action Network	0	2	1	3		EJ
Europe	UNFCCC	Rainforest Foundation UK	-1	8	1	3		B
Europe	UNFCCC	Renewable Energy and Energy Efficiency Partnership	0	-1	1	3		EmoB
North America	UNFCCC	Rights and Resources Institute	-1	3	1	3		B
North America	UNFCCC	Rocky Mountain Institute	0	1	1	3	1	EJ
Asia	UNFCCC	Shakti Sustainable Energy Foundation	-3	-4	1	3		C
South America	UNFCCC	Sustainable Amazonas Foundation	1	3	1	3		A
Asia	UNFCCC	Sustainable Development Policy Institute	-1	1	1	3		B
North America	UNFCCC	Sustainable Markets Foundation - 350.org	-3	1	1	3		B
North America	UNFCCD	Sustainable Organic Integrated Livelihoods	-2	0	1	3		CP
Europe	UNFCCC	TEARFUND	-2	3	1	3	0	B
North America	UNFCCC	The Climate Reality Project	-3	-1	1	3	0	C
Asia	CBD	The Nature Conservation Society Japan	0	0	1	3		CENTER
Australia	UNFCCC	The Wilderness Society	0	2	1	3		EJ
North America	UNFCCC	The Woods Hole Research Center	-4	0	1	3		CP
Europe	CBD	TRAFFIC International	0	0	1	3		CENTER
North America	CBD	USC	0	3	1	3		EJ
Asia	UNFCCC - UNFCCD	Watershed Organisation Trust	0	2	1	3		EJ
Europe	UNFCCC	Wetlands International	0	1	1	3	1	EJ
Africa	UNFCCC	African Wildlife Foundation	-1	1	2	4	1	B
South America	UNFCCC	Brazilian Biodiversity Fund	1	1	2	4	1	A
Europe	UNFCCC	Bread for the World	-2	2	2	4	1	B
North America	UNFCCD	CARE Canada	-2	4	2	4	0	B
Europe	CBD	Central Research Institute of Electric Power Industry	0	0	2	4		CENTER
Europe	UNFCCC	Christian Aid	-2	2	2	4	1	B
North America	UNFCCC	Clean Water Action	-1	1	2	4	1	B
North America	UNFCCC - UNFCCD	Conservation International	0	4	2	4	0	EJ
North America	UNFCCC	David and Lucile Packard Foundation	-3	2	2	4	0	B
North America	UNFCCC	Defenders of Wildlife	0	1	2	4	1	EJ
Europe	UNFCCC - CBD	Deutsche Gesellschaft fuer Internationale Zusammenarbeit	-7	-1	2	4	0	C
Europe	UNFCCC	Diakonia	-7	10	2	4	0	B
North America	UNFCCC	Earthjustice	-4	2	2	4	0	B
North America	UNFCCC	Environmental Defense Fund	-4	0	2	4		CP
Europe	UNFCCC	European Climate Foundation	-9	0	2	4	0	CP
Europe	UNFCCC	Finn Church Aid Foundation	-2	5	2	4	0	B
Europe	CBD	Forest Stewardship Council (FSC)	1	0	2	4		EnvM
Europe	CBD	Friends of the Earth Germany	-2	0	2	4	1	CP
South America	UNFCCC	Fundación Avina	-1	0	2	4	1	CP
North America	UNFCCC	Gordon E. and Betty I. Moore Foundation	3	0	2	4	0	EnvM
Asia	UNFCCD	Gramin Vikas Trust	-1	4	2	4	0	B
Europe	UNFCCC	Greenpeace International	-2	1	2	4	1	B
Europe	UNFCCC	Groupe de recherche et d'echanges technologiques	-1	-2	2	4	1	C
Europe	UNFCCC	Groupe Energies Renouvelables	-5	-1	2	4		C
Europe	UNFCCC	Initiative Développement	-4	3	2	4	0	B
Asia	UNFCCC	Institute of Environment and Sustainable Development in Agricul	0	-1	2	4	1	EmoB
South America	UNFCCD	Instituto Brasileiro de Desenvolvimento e Sustentabilidade	-8	1	2	4	0	B
Europe	UNFCCC	Interchurch Organization for Development Cooperation	-2	7	2	4	0	B
North America	UNFCCC	International Fund for Animal Welfare Inc.	0	-1	2	4	1	EmoB
North America	CBD	International Institute for Environment and Development	0	0	2	4		CENTER
Asia	CBD	International Institute for Sustainable Development	0	1	2	4		EJ
Europe	UNFCCC	International Planned Parenthood Federation	-1	0	2	4	1	CP
Asia	CBD	Japan Agency for Marine-Earth Science and Technology	-5	-2	2	4		C
Asia		Japan international cooperation agency	-2	3	2	4		B
North America	UNFCCC	Joyce Foundation	0	2	2	4	1	EJ
Asia	UNFCCC	Kadoorie Farm and Botanic Garden Corporation	0	4	2	4	0	EJ
Europe	UNFCCD	Kindernothilfe	-2	2	2	4	1	B
North America	UNFCCC	Maryknoll Sisters of St. Dominic	-1	2	2	4		B
Europe	UNFCCC	MISEREOR	0	3	2	4		EJ
North America		Missouri Botantical Garden	0	0	2	4		CENTER
North America	UNFCCC	National Association for the Advancement of Colored People	-2	1	2	4	1	B
North America	UNFCCC	National Wildlife Federation	0	-1	2	4	1	EmoB
North America	UNFCCC	Natural Resources Defense Council	-1	3	2	4	0	B
Europe	UNFCCC	Nature and Biodiversity Conservation Union	-2	5	2	4	0	B
Asia	UNFCCC	Nehru Foundation for Development Centre for Environment Educati	-7	-6	2	4	0	C
Europe	UNFCCC	Norwegian Refugee Council	0	1	2	4	1	EJ
North America	UNFCCC	Oceana Inc.	0	0	2	4	1	CENTER
Europe	UNFCCC	OXFAM International	-3	5	2	4	0	B
North America	UNFCCC	Pact	-2	6	2	4		B
North America	UNFCCC	Pew Charitable Trusts	-1	1	2	4	1	B
Europe	UNFCCC - CBD	Plymouth Marine Laboratory	1	0	2	4	1	EnvM
Europe	UNFCCC	Practical Action	-2	-1	2	4	1	C
North America	UNFCCC - CBD	Rare	-1	2	2	4	1	B
North America	UNFCCC	Rockefeller Brothers Fund	-2	1	2	4		B
North America	UNFCCC	Rotary International	-1	1	2	4	1	B
Europe	UNFCCC	Royal Society of Wildlife Trusts	1	1	2	4	1	A
North America	UNFCCC	Sierra Club	0	3	2	4	0	EJ
Europe	UNFCCC	SNV Netherlands Development Organisation	0	3	2	4	0	EJ
Europe	UNFCCC	Stichting Hivos (Humanistisch Instituut voor Ontwikkelingssamen	-8	0	2	4	0	CP
Europe	UNFCCC	Swedish Society for Nature Conservation	-2	1	2	4	1	B
North America	UNFCCC	The Nature Conservancy	0	3	2	4	1	EJ
North America	UNFCCC	Union of Concerned Scientists	0	0	2	4	1	CENTER
North America	UNFCCC	United Nations Foundation	-6	-5	2	4	0	C
Europe	UNFCCC	Welthungerhilfe	-5	1	2	4	0	B
North America	UNFCCC	Wildlife Conservation Society	2	2	2	4	1	A
North America	UNFCCC	William J. Clinton Foundation	-8	0	2	4	0	CP
North America	UNFCCC - CBD	Winrock International	-1	3	2	4	0	B
North America	UNFCCC - UNFCCD	World Resources Institute	-1	2	2	4	1	B
Europe	CBD	Zoological Society of London	1	-1	2	4		D
Europe	UNFCCC	A SEED Europe	-11	9	1			B
Africa	UNFCCC	Abibimman Foundation	-4	1	1			B
Europe	UNFCCC	Action for a Global Climate Community	-4	-3	1			C
Africa	UNFCCC	ActionAid International	-1	1	1			B
Europe	UNFCCD	Aegean Forest Foundation	-2	0	1			CP
Asia	CBD	AEON Enviromental Foundation	1	0	1			EnvM
Africa	UNFCCC	African Centre for Technology Studies	0	-2	1			EmoB
Europe		Albaeco	0	1	1			EJ
Africa	UNFCCC - CBD	All Africa Conference of Churches	-1	3	1			B
North America	UNFCCC	Amazon Aid Foundation	-2	3	1			B
North America	UNFCCC	Amazon Center for Environmental Education and Research Foundati	-2	0	1			CP
Asia	UNFCCC	An Organization for Socio-Economic Development	0	7	1			EJ
Asia	CBD	Applied Environmental Research Foundation	1	1	1			A
Asia	UNFCCC - CBD	Arab Forum for Environment and Development	-8	-4	1			C
Africa	UNFCCC	Arab Network for Environment and Development	-4	0	1			CP
North America	UNFCCC	Architecture 2030 Inc.	-3	-2	1			C
Europe	UNFCCC	Artists Project Earth	-4	-2	1			C
Asia	UNFCCC	Asahi Glass Foundation	0	0	1			CENTER
South America	UNFCCC	Asociación Ambiente y Sociedad	-6	-3	1			C
South America	UNFCCD	Associacão Programa Um Milhao de Cisternas para o Semiarido	-3	0	1			CP
Europe	UNFCCD	Association Française des Entreprises pour l'Environnement	-7	-6	1			C
Europe	UNFCCD	Association Maud Fontenoy France	-3	2	1			B
North America	UNFCCD	Association of Climate Change Officers	-3	1	1			B
Europe	CBD	Association of German Teachers in Geography	0	0	1			CENTER
Europe	UNFCCD	Association Orée	-3	-3	1			C
Australia	UNFCCC	Australian Koala Foundation	1	0	1			EnvM
Asia	UNFCCC	Balipara Tract and Frontier Foundation	0	1	1			EJ
Asia	UNFCCD	Bangladesh Environmental Lawyers Association	1	7	1			A
Europe	UNFCCC	Basel Agency for Sustainable Energy	-3	-4	1			C
Europe	UNFCCC	Bellona Foundation	-3	-2	1			C
Europe	UNFCCC	Bianca Jagger Human Rights Foundation	-4	2	1			B
Europe	CBD	Bioclimate Research & Development Limited	0	4	1			EJ
Europe	UNFCCC	BioRegional Development Group	-3	0	1			CP
Europe	CBD	Borneo Tropical Rainforest Foundation	3	0	1			EnvM
South America	UNFCCC	Boticário Group Foundation for Nature Protection	2	0	1			EnvM
North America	UNFCCC	Brighter Green	-6	0	1			CP
North America	UNFCCC	Buddhist Tzu Chi Foundation	-2	1	1			B
Europe	UNFCCD	BUKO Agro Coordination	-1	2	1			B
North America	UNFCCC	Canadian Energy Efficiency Alliance	-3	-3	1			C
North America	UNFCCC	Canadian Environmental Network	-4	-3	1			C
North America	UNFCCC	Canadian Wildlife Federation Inc	0	0	1			CENTER
Europe	UNFCCD	CARE International	-2	4	1			B
South America	UNFCCC	Caribbean Network for Intergrated Rural Development	0	4	1			EJ
South America	UNFCCD	Caribbean Youth Environment Network	1	5	1			A
Europe	UNFCCC	CENER21 - Center for Energy	2	2	1			A
North America	UNFCCC	Center for Climate Strategies	-1	-2	1			C
Asia	UNFCCC	Center for Environmental Concerns	1	1	1			A
Asia	UNFCCC	Center for Natural Resource Studies	-3	3	1			B
Europe	UNFCCC	Centre d'actions et de réalisations internationales	-5	1	1			B
Africa	UNFCCC	Centre for Climate Change and Environmental Studies	-9	-2	1			C
Africa	UNFCCC	Centre for Environmental Impact Analysis	-1	1	1			B
Asia	UNFCCC	Centre for Environmental Justice	-3	9	1			B
Europe	UNFCCC	Centre for Preparation and Implementation of International Proj	1	-2	1			D
Asia	UNFCCC	Centre for Science and Environment	0	-1	1			EmoB
Asia	UNFCCC - UNFCCD	Centre for Social Markets	-7	-4	1			C
South America	UNFCCC	Centro Alexander von Humboldt	-1	0	1			CP
South America	UNFCCC	Centro de Conservación	-3	1	1			B
Europe	UNFCCD	Chartered Institution of Water and Environmental Management	-2	1	1			B
Asia	UNFCCD	China Green Carbon Foundation	-2	-2	1			C
Asia	UNFCCC	China Green Foundation	-2	-2	1			C
Asia	UNFCCC	China NGO Network for International Exchanges	-1	1	1			B
Asia	UNFCCC - UNFCCD	China Renewable Energy Society	-1	-3	1			C
North America	UNFCCC	Circumpolar Conservation Union	0	6	1			EJ
Asia	UNFCCC	Citizens Alliance for Saving the Atmosphere and the Earth	-2	0	1			CP
North America	UNFCCC	Clean Air Canada	0	2	1			EJ
North America	UNFCCC	Clean Air Foundation	-4	-2	1			C
North America	UNFCCC	Clean Energy Group	-8	-7	1			C
Asia	UNFCCC	Clean Energy Nepal	-5	0	1			CP
Australia	UNFCCC	Climate Action Network Australia	-4	0	1			CP
North America	UNFCCC	Climate Action Network Canada	-8	-5	1			C
Asia	UNFCCC	Climate Change Coordination Centre	-1	-1	1			C
Asia	UNFCCC	Climate Change Forum	-3	-4	1			C
Australia	UNFCCC	Climate Justice Program	-3	-1	1			C
North America	UNFCCC	Climate Law and Policy Project	-3	-2	1			C
Europe	UNFCCC	Climate Parliament	-5	-4	1			C
North America	UNFCCC - UNFCCD	Climatico Analysis	-6	-3	1			C
Asia	UNFCCC	Coastal Association for Social Transformation Trust	-1	6	1			B
Asia	UNFCCC - UNFCCD	Coastal Development Partnership	-4	-1	1			C
Europe	UNFCCC	Coeur de Forêt	-1	0	1			CP
Africa	UNFCCC	Community Research and Development Center	-4	3	1			B
South America	UNFCCC	Consejo Civil Mexicano para la Silvicultura Sostinible	0	2	1			EJ
Africa	UNFCCD	Conservation Efforts for Community Development	-1	2	1			B
Africa	UNFCCC - CBD	Conservation South Africa	0	1	1			EJ
North America	UNFCCC	Consultative Group on Biological Diversity	-1	3	1			B
Europe	UNFCCC	Consumer Associations Federation	-1	0	1			CP
Europe	UNFCCD	Cooperazione Internationale Sud Sud	-2	4	1			B
Europe	UNFCCC	Coordinadora de Organizaciones de Agricutores y Ganaderos	-7	4	1			B
Asia	CBD	Council for Green Revolution	1	1	1			A
Europe	UNFCCD	Council of European Foresters	-4	-2	1			C
Europe	UNFCCC	Council of German Forest Owners Association	2	0	1			EnvM
North America	UNFCCC	Deep South Center for Environmental Justice	1	4	1			A
Europe	CBD	Deutsche Forschungsgemeinschaft (DFG) -	1	0	1			EnvM
Europe	UNFCCC	Deutsche Gesellschaft für Vereinten Nationen e.V.	-2	0	1			CP
Europe	UNFCCC	Development Fund Norway	-2	5	1			B
North America	UNFCCC	Dharma Drum Mountain Buddhist Association	-2	2	1			B
Europe	UNFCCD	Dodo - Tulevaisuuden elävä luonto ry	-1	-1	1			C
Europe	UNFCCD	Drylands Coordination Group - Norway	0	4	1			EJ
Asia	UNFCCC	Earth Savers Movement	-5	-4	1			C
North America	UNFCCC	EarthAction	0	2	1			EJ
Africa	UNFCCC	Earthlife Africa Johannesburg	-2	-2	1			C
Europe	CBD	Earthmind	0	1	1			EJ
Asia	CBD	EastAsian - Australasian Flyway Partnership	0	1	1			EJ
Europe	UNFCCC	Eco Valley Foundation for Applied Sustainability	-6	-3	1			C
Europe	UNFCCC	Eco-Accord	-5	-2	1			C
Australia	UNFCCC	Ecologic Foundation	-1	7	1			B
Africa	UNFCCC	Ecological Youth of Angola	0	2	1			EJ
North America	UNFCCC	Ecology Center	-2	1	1			B
Europe	CBD	EcoLomics International	-1	0	1			CP
Asia	UNFCCD	ECOPEACE ASIA	-1	0	1			CP
Asia	UNFCCD	EcoPeace/Friends of the Earth Middle East	-2	0	1			CP
Europe	CBD	ECOROPA	-3	0	1			CP
Europe	UNFCCC	Ecosocial Forum Europe	-5	-1	1			C
Europe	UNFCCC	Ecumenical Advocacy Alliance	-7	-2	1			C
North America	UNFCCC	Edmund S. Muskie Foundation	-1	0	1			CP
North America	UNFCCC	Eikosphere Foundation	-4	-2	1			C
Asia	UNFCCD	Emirates Environmental Group	0	1	1			EJ
Africa	UNFCCC	Energie et Developpement Rural	-3	3	1			B
Europe	UNFCCC	Energies 2050	-10	-6	1			C
Asia	UNFCCC	Energy and Climate Policy Institute for Just Transition	-7	-2	1			C
Asia	UNFCCC	Energy Forum (Guarantee) Limited	2	1	1			A
Australia	UNFCCC	Environmental Defender's Office Ltd.	-1	2	1			B
Europe	UNFCCD	Environmental Innovations Association	-1	-1	1		1	C
Europe	UNFCCC - CBD	Environmental Institute of Munich	0	0	1			CENTER
North America	UNFCCC	Environmental Investigation Agency	-1	1	1			B
Europe	UNFCCC	Environmental Justice Foundation	-5	5	1			B
Africa	UNFCCC - UNFCCD	Environmental Management for Livelihood Improvement Bwaise Faci	0	4	1			EJ
Africa	UNFCCC - UNFCCD	Environmental Protection And Conservation Organization	-1	-1	1			C
Asia	UNFCCC - CBD	Environmental Restoration and Conservation Agency	1	3	1			A
Africa	UNFCCC - UNFCCD	Environnement et Developpement du Tiers-Monde	-3	0	1			CP
Europe	UNFCCC	European Bureau for Conservation and Development	1	4	1			A
Europe	UNFCCC	European Landowners Organisation	-10	-6	1			C
Europe	UNFCCC	European Water Partnership	-1	-4	1			C
Europe	UNFCCC	European Youth Forest Action	0	0	1			CENTER
North America	UNFCCC	Evangelical Environmental Network	0	-1	1			EmoB
Europe	UNFCCC	Ev-K2-CNR Committee	1	1	1			A
Europe	UNFCCC	Fauna & Flora International	1	1	1			A
Europe	UNFCCC	Finnish Air Pollution Prevention Society	0	-3	1			EmoB
Europe	UNFCCC	Finnish NGO Platform KEPA	-3	-1	1			C
North America	UNFCCC	Fondation Rivières	-2	1	1			B
Africa	UNFCCD	Forest and Agroforestry Promoters	1	0	1			EnvM
Asia	UNFCCD	Forest for Life	0	2	1			EJ
Europe	CBD - UNFCCD	Foresters' Association of Turkey	1	0	1			EnvM
Europe	CBD - UNFCCD	Forestry and Environmental Action	-2	3	1			B
Europe	UNFCCC	Forests Philanthropy Action Network	1	-1	1			D
South America	UNFCCC	Foro Ciudades para la Vida	-6	-3	1			C
Africa	UNFCCC	Forum for Environment	-1	0	1			CP
Europe	UNFCCC	Foundation for Strategic Environmental Research	-1	0	1			CP
Asia	UNFCCC	Foundation of Taiwan Industry Service	0	0	1			CENTER
Europe	UNFCCC	Franciscans International	-1	5	1			B
Africa	UNFCCD	Friends of the Earth Ghana	-2	3	1			B
Asia	CBD	Fujimae Ramsar Society	-1	1	1			B
South America	CBD	Fundacão Grupo Boticário de Protecão à Natureza	2	0	1			EnvM
South America	UNFCCC - UNFCCD	Fundación Agreste	-5	-1	1			C
South America	UNFCCC	Fundación Futuro Latinoamericano	-1	0	1			CP
South America	UNFCCC	Fundación Natura Bolivia	2	1	1			A
South America	UNFCCC	Fundación Peruana para la Conservación de la Naturaleza	0	3	1			EJ
South America	UNFCCC	Fundación TierraVida	-3	1	1			B
Asia	UNFCCC - UNFCCD	Future Forest	-1	1	1			B
Europe	UNFCCC - UNFCCD	German NGO Forum on Environment and Development	-5	-3	1			C
Asia	UNFCCC	Global Alliance for Incinerator Alternatives Philippines	-3	1	1			B
Europe	UNFCCC	Global Climate Forum e.V.	-5	-9	1			C
Europe	UNFCCC	Global Ecovillage Network	-3	3	1			B
North America	UNFCCC	Global Environment and Energy in the 21st Century	-6	-5	1			C
Asia	UNFCCC	Global Environmental Action	-3	0	1			CP
Asia	UNFCCC - UNFCCD	Global Environmental Forum - Kansai	-1	-2	1			C
Africa	all	Global Green Environmental Network	-2	-2	1			C
Europe	UNFCCC	Global Greens (Verts Mondiaux)	-8	-3	1			C
North America		Global Island Partnership	0	0	1			CENTER
North America	UNFCCC	Global Justice Ecology Project	-3	3	1			B
Europe	UNFCCC	Global Legislators Organisation for a Balanced Environment	-7	-4	1			C
North America	UNFCCC	Global Peace Initiative of Women	-3	0	1			CP
Europe	UNFCCC	Global Risk Forum GRF Davos	-5	-1	1			C
Asia	UNFCCC - CBD	Global Village of Beijing	0	0	1			CENTER
Asia	UNFCCC	Gorakhpur Environmental Action Group	-3	2	1			B
Asia	UNFCCD	Gram Bharati Samiti	-1	9	1			B
Asia	UNFCCD	Grameena Vikas Samiti	2	5	1			A
North America	UNFCCC	Grassroots Organizations Operating Together in Sisterhood	-1	-1	1			C
Asia	UNFCCC - UNFCCD	Green Asia Network	0	-1	1			EmoB
North America	UNFCCC	Green Club	1	1	1			A
Europe	UNFCCC - UNFCCD	Green Cross International	-6	0	1			CP
Australia	UNFCCC	Green Institute Limited	-4	2	1			B
Asia	UNFCCC	Green Korea United	-2	3	1			B
Africa	UNFCCC	Greener Impact International	1	-1	1			D
Europe	UNFCCC	GreenFacts ASBL	1	0	1			EnvM
North America	UNFCCC - CBD	Greenspirit International Foundation	0	0	1			CENTER
South America	UNFCCD	Grupo Ambiental para el Desarrollo	0	3	1			EJ
Africa	UNFCCC - UNFCCD	HATOF Foundation	-4	5	1			B
Europe	UNFCCC	Health and Environment Alliance	-1	-3	1			C
North America	UNFCCC	Health Care Without Harm	-1	2	1			B
Africa	UNFCCC	HEDA Resource Centre	-2	2	1			B
Europe	UNFCCC	Heinrich Böll Foundation	-2	4	1			B
Europe	UNFCCC	HELIO International	-1	0	1			CP
Europe	UNFCCC	Helvetas Swiss Intercooperation	-1	3	1			B
Asia	UNFCCC	Hong Kong Climate Change Forum	-7	-6	1			C
Asia	UNFCCC	Indian Youth Climate Network	-4	-1	1			C
Asia	UNFCCC	IndyACT-The League of Independent Activists	-5	0	1			CP
Asia	UNFCCC	Innovation Center for Energy and Transportation	-3	-3	1			C
North America	UNFCCC	Institut de l'énergie et de l'environnement de la Francophonie	-1	-2	1			C
Europe	UNFCCC	Institut de recherche sur l'environnement	-1	3	1			B
Europe	UNFCCC	Institut Veolia	-4	-2	1			C
Asia	CBD	Institute for Biodiversity Network	1	1	1			A
South America	UNFCCC	Institute for Conservation and Sustainable Development of Amazo	-3	0	1			CP
Africa	UNFCCC	Institute for Environment and Development Sustainability	-3	1	1			B
Europe	UNFCCC	Institute for Environmental Security	0	0	1			CENTER
North America	UNFCCC	Institute for Governance and Sustainable Development	0	1	1			EJ
North America	UNFCCC	Institute for Resource and Security Studies	-3	2	1			B
Asia	UNFCCC	Institute for Solid Waste Research and Ecological Balance	0	0	1			CENTER
Asia	UNFCCC	Institute for Sustainable Energy Policies	-2	-2	1			C
Asia	CBD	Institute of Environment Rehabilitation and Conservation	-1	3	1			B
Europe	UNFCCC	Instituto de Ecología y Antropología de Acción	0	6	1			EJ
South America	UNFCCC	Instituto de Pesquisas Ecológicas	1	-3	1			D
South America		Instituto LIFE	0	0	1			CENTER
South America	CBD	Instituto Nacional de Biodiversidad	2	4	1			A
North America	UNFCCC	InterEnvironment Institute	-5	1	1			B
Europe	CBD	International Association for Falconry and the Conservation of	1	2	1			A
Asia	UNFCCC	International Center for Environmental Technology Transfer	-1	-1	1			C
Africa	UNFCCD	International Centre for Environmental Education and Community	-1	2	1			B
North America	UNFCCC	International Conservation and Education Fund	0	2	1			EJ
Europe	UNFCCC	International Council of Women	-1	-1	1			C
North America	UNFCCC	International Court for the Environment Coalition	-4	-2	1			C
Europe		International Development Law Organization	1	0	1			EnvM
North America	UNFCCC	International Forum on Globalization Inc.	-2	1	1			B
Europe	UNFCCC	International Network for Sustainable Energy	-1	-1	1			C
Asia	CBD	International Partnership for the Satoyama Initiative	-2	4	1			B
Europe	UNFCCC	International Policy Network	-6	-5	1			C
Europe	UNFCCD	International Soil Reference and Information Centre - World Soi	-2	1	1			B
Europe	UNFCCC	International Solar Energy Society e.V.	-1	-1	1			C
Asia	CBD	International Union of Forest Research Organizations	0	1	1			EJ
North America	UNFCCC	Islands First	-3	-1	1			C
Asia	UNFCCC	Israel Union for Environmental Defense	1	0	1			EnvM
Asia	UNFCCC	Japan Center for a Sustainable Environment and Society	-2	1	1			B
Asia	UNFCCC	Japan Center for Climate Change Actions	-1	0	1			CP
Asia	CBD	Japan Committee for IUCN	-1	0	1			CP
Asia	CBD	Japan Falconiformers Center	1	0	1			EnvM
Asia		Japan Family Farmers Movement	-1	3	1			B
Asia		Japan Federation of Bar Associations	0	0	1			CENTER
Asia	CBD	Japan Wildlife Conservation Society	1	-1	1			D
Europe	CBD	Japan Wildlife Research Center	2	4	1			A
North America	UNFCCC	John Heinz III Center for Science	-2	-1	1			C
Africa	UNFCCD	Kalahari Conservation Society	1	-1	1			D
Asia	CBD	Kalpavriksh	-1	2	1			B
Asia	UNFCCC	Kansai Economic Federation	-5	-3	1			C
Asia		Kerala	-1	0	1			CP
Asia	UNFCCC - UNFCCD	Keren Kayemet LeIsrael - The Jewish National Fund	0	3	1			EJ
Asia	UNFCCC	Korean Federation for Environmental Movement	-3	-1	1			C
Asia	UNFCCD	Krityananand UNESCO Club	-8	6	1			B
North America	UNFCCC	Labor Community Strategy Center	-6	3	1			B
Africa	UNFCCC	Labour	0	6	1			EJ
Europe	UNFCCC	Landvernd - Icelandic Environment Association	-1	2	1			B
Asia	UNFCCC	Leadership for Environment and Development	0	2	1			EJ
Europe	UNFCCC	Leadership for Environment and Development International	-5	-1	1			C
North America	UNFCCC	League of Women Voters of the United States	-2	-2	1			C
Europe	UNFCCC	Legal Response Initiative	-4	-3	1			C
Europe	UNFCCC	Legambiente - League of Environment	0	1	1			EJ
Asia	UNFCCC	Life and Environment - Israeli Union of Environmental NGOs	-3	-2	1			C
Europe	UNFCCC	LifeMosaic	-6	5	1			B
Europe	UNFCCD	Liga para a proteccao da natureza	2	1	1			A
Africa		Little Bees International	0	0	1			CENTER
Asia	UNFCCC	M.S. Swaminathan Research Foundation	1	2	1			A
Asia	UNFCCD	Makhzoumi Foundation	-4	1	1			B
Asia	UNFCCC	Manila Observatory	0	1	1			EJ
Europe	UNFCCC	Mediterranean Protected Areas Network	1	0	1			EnvM
Europe	UNFCCC - UNFCCD	Michael Succow Foundation for the Protection of Nature	-4	2	1			B
Asia	UNFCCC	Mountain and Glacier Protection Organization	-1	3	1			B
South America	UNFCCC	Movimiento Ciudadano frente al Cambio Climático	-7	1	1			B
Europe	UNFCCC	Munich Re Foundation	-2	1	1			B
Europe	UNFCCC	National Ecological Centre of Ukraine	-4	0	1			CP
Asia	UNFCCC	National Institute of Advanced Studies	-2	0	1			CP
North America	UNFCCC	Natural Capitalism Solutions	-3	-1	1			C
North America	UNFCCC	Natural Lands Trust	3	5	1			A
Africa	CBD	Nature and Livelihoods	2	4	1			A
Asia	UNFCCC	Navdanya Trust	-7	9	1			B
Europe	UNFCCC	Neongreen Network	-1	1	1			B
North America	UNFCCC - CBD	New Brunswick Lung Association	-1	0	1			CP
Asia	UNFCCC - UNFCCD	New World Hope Organization	-4	2	1			B
Asia	UNFCCC	Nexus Carbon for Development Limited	-3	-3	1			C
Europe	UNFCCC	NGO Center for Environmental Innovation	0	-2	1			EmoB
Europe	UNFCCD	Noah's Ark Centre for the Recovery of the Endangered Species	-5	-1	1			C
Europe	UNFCCC	Nordic Folkcenter for Renewable Energy	-3	-4	1			C
Europe	UNFCCC	Norwegian Forum for Environment and Development	-11	-2	1			C
Europe	UNFCCC	Norwegian Society for the Conservation of Nature	-2	-1	1			C
Asia	UNFCCC	NPO Tuvalu Overview	-2	1	1			B
Africa	UNFCCC	Nurses Across the Borders	0	2	1			EJ
North America	UNFCCC	One Sky - Canadian Insitute of Sustainable Living	-2	1	1			B
North America	UNFCCC	Ontario Sustainable Energy Association	0	0	1			CENTER
Asia	UNFCCC	Pakistan Community Peace Foundation	-6	7	1			B
Asia	UNFCCD	Palestine Wildlife Society	-1	-1	1			C
Africa	UNFCCC	Pan African Climate Justice Alliance	-5	-1	1			C
Asia		People and Nature Consulting International	0	0	1			CENTER
Asia	UNFCCD	Philippine Rural Reconstruction Movement	-1	1	1			B
Europe	UNFCCC	Planéte Urgence	-4	3	1			B
North America	CBD	Planeterra Foundation	-4	-1	1			C
Europe	UNFCCC	Plant for the Planet Foundation	-1	-1	1			C
Europe	UNFCCC - CBD	ProAct Network	-1	-1	1			C
Europe	UNFCCC	Pro-Natura International	-1	3	1			B
Europe		Public Research and Regulation Initiative	1	1	1			A
Australia	UNFCCC - CBD	Purves Environmental Fund	1	0	1			EnvM
Europe	UNFCCC	R20 - Regions of Climate Action	-2	-1	1			C
Africa		RAEIN-Africa	-1	0	1			CP
North America	UNFCCC - UNFCCD	Rainforest Alliance	0	2	1			EJ
Europe	UNFCCC - CBD	Rainforest Foundation Norway	-1	7	1			B
North America	UNFCCC	Rainforestmaker	-1	3	1			B
South America	UNFCCC	Red Observadores Meteorológicos Ambientales Escolares del Perú	0	1	1			EJ
North America	UNFCCC	Redefining Progress	0	0	1			CENTER
South America	UNFCCC	Reforestamos Mexico	1	0	1			EnvM
Asia	UNFCCC - UNFCCD	Regional Environmental Centre for Central Asia	1	0	1			EnvM
Europe	UNFCCD	Regional Environmental Centre for the Caucasus	-6	-4	1			C
Africa	CBD	Regional Partnership for the Preservation of the Coastal zone a	-1	-2	1			C
Europe	UNFCCC	Réseau "sortir du nucléaire"	0	0	1			CENTER
Europe	UNFCCC	Reseau International des Organismes de Bassin	0	2	1			EJ
Africa	UNFCCD	Réseau pour l'environnement et le développement durable en Afri	0	0	1			CENTER
Africa	UNFCCC	Resource Africa	0	4	1			EJ
North America	UNFCCC	Resource Innovation Group	-3	0	1			CP
Europe	UNFCCD	Responding to Climate Cahnge	-3	-2	1			C
Asia	UNFCCC	Rural Agency for Social and Technological Advancement	-4	7	1			B
Asia	UNFCCD	Rural Area Development Programme	-1	1	1			B
Asia	UNFCCD	Rural Centre for Human Interests	0	1	1			EJ
Asia	UNFCCD	Rural Development Foundation Pakistan	0	1	1			EJ
Asia	UNFCCC	Samata	-2	4	1			B
North America	UNFCCC	School of Environmental Studies Education Foundation	0	0	1			CENTER
North America	CBD	Science and Technology Policy Institute	0	-1	1			EmoB
Africa	UNFCCC	Senegal Ecovillage Microfinace Fund	-1	0	1			CP
Europe	CBD	SEO/ Birdlife	1	0	1			EnvM
North America	UNFCCC - CBD	Sequoia Foundation	0	-2	1			EmoB
Asia	UNFCCC	Shan Shui Conservation Center	-2	-2	1			C
Asia	UNFCCC	Shinji Shumeikai	0	1	1			EJ
Europe	UNFCCC	Sjoham Baabaji Mission	0	1	1			EJ
Africa	UNFCCC - UNFCCD	Small and Medium Scale Entrepreneurship Fundamentals Foundation	0	-2	1			EmoB
South America	UNFCCC	Sociedade Pesquisa em Vida Salvagem e Educacao Ambiental	1	3	1			A
Asia	UNFCCD	Society for Conservation & Protection of Environment	-4	-1	1			C
Africa	UNFCCD	SOS Sahel International Sénégal	0	1	1			EJ
Asia	UNFCCC	South Central India Network for Development Alternatives	-1	1	1			B
Asia	CBD	Southeast Asia Regional Initiatives for Community Empowerment	1	1	1			A
Africa	UNFCCC	Southern Centre for Energy and Environment	0	-3	1			EmoB
Africa	UNFCCC	SouthSouthNorth Projects Africa	-6	-2	1			C
North America	UNFCCC	St Louis Aquacenter	1	0	1			EnvM
Asia	UNFCCC	Stichting Climate Action Network South Asia	-3	-5	1			C
Europe	UNFCCC	Stop Climate Chaos Scotland	-3	-2	1			C
Africa	UNFCCC - UNFCCD	Sudanese Environment Conservation Society	2	0	1			EnvM
Africa	UNFCCD	Suntaa-Nuntaa Rural Development Programme	0	4	1			EJ
Europe	UNFCCC	Surfrider Foundation Europe	0	0	1			CENTER
Australia	UNFCCC	Sustainability Council of New Zealand Trust	0	0	1			CENTER
Europe	UNFCCC	Sustainable Development Association	0	0	1			CENTER
Asia	UNFCCC	Sustainable Development Resource Center	0	1	1			EJ
Africa	UNFCCC	Sustainable Energy Africa	0	-1	1			EmoB
North America	UNFCCC	Sustainable Energy Institute	-5	-4	1			C
Africa	UNFCCC - UNFCCD	Sustainable Environmental Development Watch	-5	-1	1			C
Australia	UNFCCC	Sustainable Population Australia Inc.	-1	1	1			B
Europe	UNFCCD	Sustainlabour - Fundación laboral internacional para el desarro	-1	4	1			B
Asia		SWAN International	0	0	1			CENTER
Africa	UNFCCC	Tanzania Natural Resource Forum	2	2	1			A
Africa	UNFCCD	Tenmiya	-3	-2	1			C
Europe	CBD	TERRE (INDIA)	1	-1	1			D
Asia	UNFCCC	Thailand Environment Institute	0	3	1			EJ
North America	UNFCCC	The Baum Foundation	-1	1	1			B
North America	UNFCCC	The Bloomberg Family Foundation Inc.	-2	0	1			CP
North America	UNFCCC	The Climate Registry	0	1	1			EJ
Asia	UNFCCC	The Conservancy Association	-2	2	1			B
Europe	UNFCCC	The Corner House	-4	2	1			B
Asia	UNFCCD	The Dalit Welfare Association	-2	3	1			B
Europe	UNFCCC	The Gaia Foundation	-7	-3	1			C
South America	UNFCCC	The Green Initiative	-2	-1	1			C
Africa	UNFCCC	The Kenya Climate Change Working Group Association	-3	-1	1			C
Asia	UNFCCC	The Small Earth Nepal	0	0	1			CENTER
Europe	UNFCCC	Third Generation Environmentalism	-1	-2	1			C
Asia	UNFCCC	Third World Network	-1	-1	1			C
North America	UNFCCC	Tides Center	0	5	1			EJ
North America	UNFCCC	Transport 2000 Québec	0	0	1			CENTER
North America	UNFCCC	Tropical Forest Group	-3	-1	1			C
Europe	UNFCCD	Turkiye Erozyonla Mucadele	-3	-2	1			C
North America	UNFCCC	U.S. Green Building Council	0	0	1			CENTER
Asia	UNFCCC - UNFCCD	Udyama	-3	3	1			B
North America	UNFCCC	UNANIMA International	-6	0	1			CP
Europe	UNFCCD	Union of Sustainable Development "Ecovision"	0	3	1			EJ
North America	UNFCCC	Union québécoise pour la conservation de la nature	1	3	1			A
North America	UNFCCC	United Church of Canada	0	0	1			CENTER
Africa	UNFCCD	Utooni Development Organization	1	0	1			EnvM
Asia	UNFCCC - CBD	Vasudha Foundation	1	-1	1			D
Europe	UNFCCC	Verification Research	-2	-1	1			C
Asia	UNFCCC	Village Reconstruction and Development Project	0	2	1			EJ
Australia	UNFCCC	Wentworth Group of Concerned Scientists	0	0	1			CENTER
Africa	UNFCCC	Wildlands Conservation Trust	-2	6	1			B
Asia	CBD	Wildlife Watch Group	1	3	1			A
North America	UNFCCC	Windfall Energy Project	-5	-3	1			C
Europe	UNFCCC	Women's International League for Peace and Freedom	-5	4	1			B
North America	UNFCCC	World Association of Community Radio Broadcasters	-1	2	1			B
Europe	CBD	World Association of Zoos and Aquariums	0	1	1			EJ
Europe	UNFCCC	World Council of Churches	-1	1	1			B
Europe	UNFCCD	World Federation of UNESCO Clubs	-3	3	1			B
North America	UNFCCC	World Information Transfer Inc.	-1	1	1			B
Europe	UNFCCC	World Ocean Network	0	3	1			EJ
Europe	UNFCCC	World Political Forum	-7	-2	1			C
Europe	UNFCCC	World Society for the Protection of Animals	-3	2	1			B
Europe	UNFCCC	Wuppertal Institute for Climate	-5	0	1			CP
Europe	UNFCCC - UNFCCD	WWF	-1	5	1			B
North America	UNFCCC	Yale Student Environmental Coalition	0	1	1			EJ
Asia	UNFCCC	Yayasan Pelangi	-1	3	1			B
Asia	UNFCCD	Yerala Projects Society	-2	3	1			B
Asia	UNFCCC	Young Power in Social Action	0	0	1			CENTER
Africa	UNFCCC	Youth Crime Watch of Nigeria	-1	4	1			B
Africa	UNFCCC	Youth Partnership for Peace and Development	-7	4	1			B
Europe	UNFCCC	ZERI Foundation	-9	0	1			CP
North America	UNFCCC	Zerofootprint	-4	-1	1			C
